# Supplementary material for: Identification of region of difference and H37Rv-related deletion in Mycobacterium tuberculosis complex by structural variant detection and genome assembly
Source: Front Microbiol. 2022 Sep 8;13:984582. doi: 10.3389/fmicb.2022.984582 (PMC9493256; doi:10.3389/fmicb.2022.984582)
Supplement: Supplementary file 1 [file Table_1.XLSX]

## Sheet: Sheet1
Supplementary Material 1. Supplementary Material Description
Supplementary Material 2			Details of the dastaset used in this study
Supplementary Material 3			Details of the screened RDs and RvDs
Supplementary Material 4			Figure S1, Figure S2 and Table S1
Supplementary Material 5			Congruent sequences of RvD2 and RvD5 in different genomes
Supplementary Material 6			RDs with overlapping range that were not mentioned in the text
Supplementary Material 7			Gene covariation of five screened RvDs in H37Rv, lineage 8 and M. canetti.
Supplementary Material 8			Deleted genes in screened RDs and its importance against previous study
Supplementary Material 9			Diagram of the workflow
