# Supplementary material for: Identification of region of difference and H37Rv-related deletion in Mycobacterium tuberculosis complex by structural variant detection and genome assembly
Source: Front Microbiol. 2022 Sep 8;13:984582. doi: 10.3389/fmicb.2022.984582 (PMC9493256; doi:10.3389/fmicb.2022.984582)
Supplement: Supplementary file 2 [file Table_2.XLSX]

## Sheet: Description
Supplementary Material 2
Statistic	Lineages and corresponding number of strains contained in the sampled dataset
Strain source	The source of 11,713 MTBC strains and corresponding source tags
Sampled Dataset	The SRA accession number, lineage, and source of the strains in sampled dataset consisting of 1,495 strains
Remaining strians	The SRA accession number, lineage, and source of the reamaining 10,218 strains

## Sheet: Statistic
Lineages and corresponding number of strains contained in the sampled dataset
Lineage	Sub-lineage (Species)	Strains
lineage 1	lineage 1	0
	lineage 1.1	0
	lineage 1.1.1	5
	lineage 1.1.1.1	15
	lineage 1.1.1.2	15
	lineage 1.1.1.3	7
	lineage 1.1.1.4	6
	lineage 1.1.1.5	15
	lineage 1.1.1.6	15
	lineage 1.1.1.7	18
	lineage 1.1.1.8	16
	lineage 1.1.1.9	17
	lineage 1.1.2	12
	lineage 1.1.3	13
	lineage 1.1.3.1	13
	lineage 1.1.3.2	13
	lineage 1.1.3.3	12
	lineage 1.2	0
	lineage 1.2.1	14
	lineage 1.2.2	25
	lineage 1.2.2.1	30
lineage 2	lineage 2	0
	lineage 2.1 PB	15	PB =Proto Beijing
	lineage 2.2	0
	lineage 2.2.1	21
	lineage 2.2.1.1 (PA RD150)	15	PA RD150 = Pacific RD150
	lineage 2.2.1 AA2	13	AA2 = Asian Ancestral 2
	lineage 2.2.1 AA3	16	AA3 = Asian Ancestral 3
	lineage 2.2.1 AAF1	13	AAF 1 = Asian African 1
	lineage 2.2.1 AAF2	17	AAF 2 = Asian African 2
	lineage 2.2.1.2 (AAF2 RD142)	13	AAF 2 RD142 = Asian African 2 RD142
	lineage 2.2.1 AAF3	14	AAF 3 = Asian African 3
	lineage 2.2.1 CA	18	CA = Central Asian
	lineage 2.2.1 ER	16	ER = Europe Russia B0/W148 Outbreak
	lineage 2.2.2 (AA1)	25	AA1 = Asian Ancestral 1
lineage 3	lineage 3	0
	lineage 3.1	5
	lineage 3.1.1	14
	lineage 3.1.2	11
	lineage 3.1.2.1	18
	lineage 3.1.2.2	17
	lineage 3.2	13
lineage 4	lineage 4	0
	lineage 4.1	8
	lineage 4.1.1	14
	lineage 4.1.1.1	15
	lineage 4.1.1.2	13
	lineage 4.1.1.3	12
	lineage 4.1.1.3.1	14
	lineage 4.1.2	12
	lineage 4.1.2.1	14
	lineage 4.1.3	12
	lineage 4.1.4	15
	lineage 4.2	0
	lineage 4.2.1	14
	lineage 4.2.1.1	15
	lineage 4.2.2	14
	lineage 4.2.2.1	12
	lineage 4.2.2.2	14
	lineage 4.3	5
	lineage 4.3.1	15
	lineage 4.3.1.1	14
	lineage 4.3.2	18
	lineage 4.3.2.1	14
	lineage 4.3.3	14
	lineage 4.3.4.1	13
	lineage 4.3.4.2	13
	lineage 4.3.4.2.1	15
	lineage 4.4	5
	lineage 4.4.1	0
	lineage 4.4.1.1	15
	lineage 4.4.1.1.1	13
	lineage 4.4.1.2	14
	lineage 4.4.2	15
	lineage 4.5	14
	lineage 4.6	5
	lineage 4.6.1	3
	lineage 4.6.1.1	15
	lineage 4.6.1.2	15
	lineage 4.6.2	11
	lineage 4.6.2.1	2
	lineage 4.6.2.2	13
	lineage 4.6.3	15
	lineage 4.6.4	8
	lineage 4.6.5	14
	lineage 4.7	5
	lineage 4.8	14
	lineage 4.8.1	15
	lineage 4.8.2	15
	lineage 4.8.3	12
	lineage 4.9	14
	lineage 4.9.1	15
lineage 5	lineage 5	0
	lineage 5.1	5
	lineage 5.1.1	16
	lineage 5.1.2	22
	lineage 5.1.3	16
	lineage 5.1.4	22
	lineage 5.1.5	19
	lineage 5.2	14
	lineage 5.3	20
lineage 6	lineage 6	0
	lineage 6.1	0
	lineage 6.1.1	19
	lineage 6.1.2	7
	lineage 6.1.3	17
	lineage 6.2	0
	lineage 6.2.1	17
	lineage 6.2.2	16
	lineage 6.2.3	18
	lineage 6.3	0
	lineage 6.3.1	23
	lineage 6.3.2	9
	lineage 6.3.3	13
lineage 7	lineage 7	14
lineage 8	lineage 8	2
lineage 9	lineage 9	4
Animal 1	M. microti	6
	M. pinnipedii	4
Animal 2	M. mungi	1
	Dassie bacillus	3
	M. suricattae	2
Animal 3	M .caprae	15
	M. bovis	15
	BCG	14
Animal 4	M. orygis	13
M. canetti	M. canetti	8

## Sheet: Strain source
The source of 11,713 MTBC strains and source tags (to indicate the source of the strains in the next two sheets)
source tag	source (reference or retrieval method)
a	Prediction of Susceptibility to First-Line Tuberculosis Drugs by DNA Sequencing
b	Whole-genome sequencing for prediction of Mycobacterium tuberculosis drug susceptibility and resistance: a retrospective cohort study
c	Phylogenomics of Mycobacterium africanum reveals a new lineage and a complex evolutionary history
d	Evidence for host-bacterial co-evolution via genome sequence analysis of 480 Thai Mycobacterium tuberculosis lineage 1 isolates
e	by searching keywords 'Mycobacterium tuberculosis lineage 7' in the NCBI-SRA archive
f	A sister lineage of the Mycobacterium tuberculosis complex discovered in the African Great Lakes region
g	by searching keywords in the NCBI-SRA archive, such as 'Mycobacterium tuberculosis variant bovis' or 'Mycobacterium bovis' for M.bovis

## Sheet: Sampled Dataset
The sampled dataset consisting of 1,495 strains. All strains in this dataset were tested for structural variation and genome assembly, and screened for RDs and RvDs.
strain	lineage	source tag
ERR2517233	1.1.1	a
ERR2199769	1.1.1	a
SRR5709789	1.1.1	a
ERR2514061	1.1.1	a
ERR552683	1.1.1	b
ERR553267	1.1.1.1	b
ERR2514110	1.1.1.1	a
ERR751673	1.1.1.1	d
ERR553049	1.1.1.1	b
ERR718292	1.1.1.1	d
ERR551018	1.1.1.1	b
ERR718222	1.1.1.1	d
ERR553339	1.1.1.1	b
ERR752247	1.1.1.1	d
ERR718287	1.1.1.1	d
ERR768013	1.1.1.1	d
ERR718449	1.1.1.1	d
SRR2100508	1.1.1.1	b
ERR767987	1.1.1.1	d
ERR552276	1.1.1.1	b
ERR718315	1.1.1.2	d
ERR718318	1.1.1.2	d
ERR718341	1.1.1.2	d
ERR718408	1.1.1.2	d
ERR718439	1.1.1.2	d
ERR718520	1.1.1.2	d
ERR718539	1.1.1.2	d
ERR751680	1.1.1.2	d
ERR751795	1.1.1.2	d
ERR751841	1.1.1.2	d
ERR751877	1.1.1.2	d
ERR751921	1.1.1.2	d
ERR752068	1.1.1.2	d
ERR752085	1.1.1.2	d
ERR752118	1.1.1.2	d
ERR751676	1.1.1.3	d
ERR751690	1.1.1.3	d
ERR751729	1.1.1.3	d
ERR751889	1.1.1.3	d
ERR752009	1.1.1.3	d
ERR752157	1.1.1.3	d
ERR752108	1.1.1.3	d
ERR751930	1.1.1.4	d
ERR751980	1.1.1.4	d
ERR752090	1.1.1.4	d
ERR767997	1.1.1.4	d
ERR2199967	1.1.1.4	a
ERR768021	1.1.1.4	d
ERR718196	1.1.1.5	d
ERR718243	1.1.1.5	d
ERR718247	1.1.1.5	d
ERR718307	1.1.1.5	d
ERR718375	1.1.1.5	d
ERR718398	1.1.1.5	d
ERR718415	1.1.1.5	d
ERR718451	1.1.1.5	d
ERR718467	1.1.1.5	d
ERR718536	1.1.1.5	d
ERR718547	1.1.1.5	d
ERR751790	1.1.1.5	d
ERR751853	1.1.1.5	d
ERR751900	1.1.1.5	d
ERR751951	1.1.1.5	d
ERR718202	1.1.1.6	d
ERR718278	1.1.1.6	d
ERR718389	1.1.1.6	d
ERR718433	1.1.1.6	d
ERR718538	1.1.1.6	d
ERR718549	1.1.1.6	d
ERR751709	1.1.1.6	d
ERR751724	1.1.1.6	d
ERR751749	1.1.1.6	d
ERR751750	1.1.1.6	d
ERR751730	1.1.1.6	d
ERR751884	1.1.1.6	d
ERR751957	1.1.1.6	d
ERR751969	1.1.1.6	d
ERR751998	1.1.1.6	d
ERR2516456	1.1.1.7	a
ERR2514371	1.1.1.7	a
SRR5709758	1.1.1.7	a
ERR718322	1.1.1.7	d
ERR718371	1.1.1.7	d
ERR718390	1.1.1.7	d
ERR718418	1.1.1.7	d
ERR718421	1.1.1.7	d
ERR718445	1.1.1.7	d
ERR718447	1.1.1.7	d
ERR718487	1.1.1.7	d
ERR751707	1.1.1.7	d
ERR751717	1.1.1.7	d
ERR751803	1.1.1.7	d
ERR751808	1.1.1.7	d
ERR751880	1.1.1.7	d
ERR751823	1.1.1.7	d
ERR751909	1.1.1.7	d
SRR5709979	1.1.1.8	a
ERR718522	1.1.1.8	d
ERR718529	1.1.1.8	d
ERR718552	1.1.1.8	d
ERR718553	1.1.1.8	d
ERR718558	1.1.1.8	d
ERR751681	1.1.1.8	d
ERR751684	1.1.1.8	d
ERR751732	1.1.1.8	d
ERR751744	1.1.1.8	d
ERR751759	1.1.1.8	d
ERR751777	1.1.1.8	d
ERR751780	1.1.1.8	d
ERR751783	1.1.1.8	d
ERR751865	1.1.1.8	d
ERR751867	1.1.1.8	d
ERR2517276	1.1.1.9	a
SRR5709917	1.1.1.9	a
ERR718209	1.1.1.9	d
ERR718233	1.1.1.9	d
ERR718356	1.1.1.9	d
ERR718360	1.1.1.9	d
ERR718402	1.1.1.9	d
ERR718381	1.1.1.9	d
ERR718463	1.1.1.9	d
ERR718523	1.1.1.9	d
ERR718555	1.1.1.9	d
ERR751806	1.1.1.9	d
ERR751931	1.1.1.9	d
ERR751914	1.1.1.9	d
ERR751965	1.1.1.9	d
ERR751968	1.1.1.9	d
ERR751974	1.1.1.9	d
ERR046832	1.1.2	b
ERR2513945	1.1.2	a
ERR2514437	1.1.2	a
ERR2514886	1.1.2	a
SRR2101077	1.1.2	b
SRR2100046	1.1.2	b
ERR2510316	1.1.2	a
ERR2513739	1.1.2	a
ERR2512422	1.1.2	a
SRR6045185	1.1.2	a
ERR2513857	1.1.2	a
SRR2100316	1.1.2	b
SRR6045438	1.1.3	a
ERR2514775	1.1.3	a
ERR2517477	1.1.3	a
SRR2100161	1.1.3	b
ERR2513113	1.1.3	a
ERR2512534	1.1.3	a
ERR2512969	1.1.3	a
ERR2514608	1.1.3	a
SRR2100277	1.1.3	b
SRR2100397	1.1.3	b
SRR2100430	1.1.3	b
SRR2100976	1.1.3	b
SRR6045556	1.1.3	a
ERR2512959	1.1.3.1	a
ERR2513736	1.1.3.1	a
ERR2513796	1.1.3.1	a
ERR2514405	1.1.3.1	a
SRR2101002	1.1.3.1	b
SRR2099957	1.1.3.1	b
ERR2516833	1.1.3.1	a
SRR2100690	1.1.3.1	b
SRR2101104	1.1.3.1	b
ERR2514688	1.1.3.1	a
SRR6046320	1.1.3.1	a
ERR2516881	1.1.3.1	a
ERR2517508	1.1.3.1	a
ERR2199787	1.1.3.2	a
ERR2200009	1.1.3.2	a
ERR2513459	1.1.3.2	a
SRR2100196	1.1.3.2	b
ERR2517288	1.1.3.2	a
ERR2517018	1.1.3.2	a
ERR2513400	1.1.3.2	a
ERR2513088	1.1.3.2	a
ERS389413	1.1.3.2	b
ERR2513368	1.1.3.2	a
ERR2514039	1.1.3.2	a
ERR2514751	1.1.3.2	a
SRR2101124	1.1.3.2	b
SRR2100418	1.1.3.3	b
SRR2100461	1.1.3.3	b
SRR5709968	1.1.3.3	a
ERR2512678	1.1.3.3	a
ERR2513287	1.1.3.3	a
ERR2510700	1.1.3.3	a
ERR2513144	1.1.3.3	a
ERR2514053	1.1.3.3	a
ERR2514701	1.1.3.3	a
ERR2517197	1.1.3.3	a
ERR552137	1.1.3.3	b
SRR2100671	1.1.3.3	b
ERR2512498	1.2.1	a
ERR2517031	1.2.1	a
ERR2517237	1.2.1	a
SRR2100266	1.2.1	b
SRR2100903	1.2.1	b
SRR2100970	1.2.1	b
ERR2513731	1.2.1	a
ERR2517196	1.2.1	a
ERR2517328	1.2.1	a
ERR2517538	1.2.1	a
ERR2514255	1.2.1	a
SRR2100698	1.2.1	b
ERR2517297	1.2.1	a
SRR2100809	1.2.1	b
ERR2516562	1.2.2	a
ERR2514341	1.2.2	a
ERR550956	1.2.2	b
SRR2100428	1.2.2	b
SRR5817479	1.2.2	a
ERR2510788	1.2.2	a
ERR2513230	1.2.2	a
ERR2514229	1.2.2	a
ERR2516771	1.2.2	a
ERR2517121	1.2.2	a
ERR2517226	1.2.2	a
ERR551839	1.2.2	b
ERR553227	1.2.2	b
ERR718348	1.2.2	d
ERR718394	1.2.2	d
ERR718471	1.2.2	d
ERR751762	1.2.2	d
ERR751771	1.2.2	d
ERR751818	1.2.2	d
ERR751848	1.2.2	d
ERR751938	1.2.2	d
ERR752101	1.2.2	d
ERR752164	1.2.2	d
ERR752172	1.2.2	d
ERR768041	1.2.2	d
ERR751655	1.2.2.1	d
ERR751657	1.2.2.1	d
ERR751659	1.2.2.1	d
ERR751660	1.2.2.1	d
ERR751679	1.2.2.1	d
ERR751704	1.2.2.1	d
ERR751712	1.2.2.1	d
ERR751722	1.2.2.1	d
ERR751746	1.2.2.1	d
ERR751748	1.2.2.1	d
ERR751726	1.2.2.1	d
ERR751772	1.2.2.1	d
ERR751778	1.2.2.1	d
ERR751794	1.2.2.1	d
ERR751797	1.2.2.1	d
ERR718466	1.2.2.1	d
ERR751792	1.2.2.1	d
ERR2512791	1.2.2.1	a
ERR2513057	1.2.2.1	a
ERR2514600	1.2.2.1	a
ERR2513551	1.2.2.1	a
ERR2517454	1.2.2.1	a
ERR2513885	1.2.2.1	a
SRR6046354	1.2.2.1	a
ERR2517542	1.2.2.1	a
ERR2517469	1.2.2.1	a
SRR5709861	1.2.2.1	a
ERR2513948	1.2.2.1	a
ERR2514294	1.2.2.1	a
SRR2100732	1.2.2.1	b
SRR5709898	2.1_proto_beijing	a
ERR2517258	2.1_proto_beijing	a
ERR552761	2.1_proto_beijing	b
ERR553373	2.1_proto_beijing	b
SRR5709883	2.1_proto_beijing	a
SRR5709748	2.1_proto_beijing	a
SRR5709762	2.1_proto_beijing	a
SRR5709764	2.1_proto_beijing	a
SRR5709798	2.1_proto_beijing	a
SRR5709814	2.1_proto_beijing	a
SRR5709824	2.1_proto_beijing	a
SRR5709872	2.1_proto_beijing	a
SRR5709899	2.1_proto_beijing	a
SRR5709925	2.1_proto_beijing	a
SRR5709934	2.1_proto_beijing	a
SRR671847	2.2.1	a
SRR5709766	2.2.1	a
ERR144573	2.2.1	a
ERR2510659	2.2.1	a
SRR671744	2.2.1	a
ERR2513537	2.2.1	a
ERR2516127	2.2.1	a
SRR6046578	2.2.1	a
ERR2516494	2.2.1	a
ERS389452	2.2.1	b
ERR2515885	2.2.1	a
SRR671756	2.2.1	a
SRR5710006	2.2.1	a
ERR2515238	2.2.1	a
SRR5709795	2.2.1	a
ERR046938	2.2.1	b
ERR046947	2.2.1	b
ERR046949	2.2.1	b
SRS936018	2.2.1	a
ERR2516856	2.2.1	a
ERR2517087	2.2.1	a
ERR2514020	2.2.1.1_pacific_RD150	a
ERR2515113	2.2.1.1_pacific_RD150	a
ERR2515201	2.2.1.1_pacific_RD150	a
ERR2515441	2.2.1.1_pacific_RD150	a
ERR2515503	2.2.1.1_pacific_RD150	a
ERR2516959	2.2.1.1_pacific_RD150	a
SRR2101233	2.2.1.1_pacific_RD150	b
ERR2517283	2.2.1.1_pacific_RD150	a
ERR2516097	2.2.1.1_pacific_RD150	a
ERR2516838	2.2.1.1_pacific_RD150	a
SRR5709787	2.2.1.1_pacific_RD150	a
ERR2515468	2.2.1.1_pacific_RD150	a
ERR2510305	2.2.1.1_pacific_RD150	a
ERR2515362	2.2.1.1_pacific_RD150	a
ERR2515118	2.2.1.1_pacific_RD150	a
ERR2512596	2.2.1_asian_african_2_RD142_2.2.1.2	a
ERR2513866	2.2.1_asian_african_2_RD142_2.2.1.2	a
ERR2514795	2.2.1_asian_african_2_RD142_2.2.1.2	a
ERR2516935	2.2.1_asian_african_2_RD142_2.2.1.2	a
SRR5710012	2.2.1_asian_african_2_RD142_2.2.1.2	a
ERR2513218	2.2.1_asian_african_2_RD142_2.2.1.2	a
ERR2516936	2.2.1_asian_african_2_RD142_2.2.1.2	a
ERR2514270	2.2.1_asian_african_2_RD142_2.2.1.2	a
ERR2199828	2.2.1_asian_african_2_RD142_2.2.1.2	a
ERR2515062	2.2.1_asian_african_2_RD142_2.2.1.2	a
ERR2514858	2.2.1_asian_african_2_RD142_2.2.1.2	a
ERR2510293	2.2.1_asian_african_2_RD142_2.2.1.2	a
SRS936034	2.2.1_asian_african_2_RD142_2.2.1.2	a
ERR067647	2.2.1_asia_ancestral_2	a
ERR144567	2.2.1_asia_ancestral_2	a
ERR158616	2.2.1_asia_ancestral_2	a
ERR2041760	2.2.1_asia_ancestral_2	a
ERR228062	2.2.1_asia_ancestral_2	a
ERR234658	2.2.1_asia_ancestral_2	a
ERR2510358	2.2.1_asia_ancestral_2	a
ERR2510655	2.2.1_asia_ancestral_2	a
ERR2510656	2.2.1_asia_ancestral_2	a
ERR2510715	2.2.1_asia_ancestral_2	a
ERR2510719	2.2.1_asia_ancestral_2	a
ERR2514012	2.2.1_asia_ancestral_2	a
ERR2517413	2.2.1_asia_ancestral_2	a
ERR2513441	2.2.1_asia_ancestral_3	a
ERR2513516	2.2.1_asia_ancestral_3	a
ERR2513782	2.2.1_asia_ancestral_3	a
ERR2514109	2.2.1_asia_ancestral_3	a
ERR2516240	2.2.1_asia_ancestral_3	a
ERR2516261	2.2.1_asia_ancestral_3	a
ERR2516293	2.2.1_asia_ancestral_3	a
ERR2516413	2.2.1_asia_ancestral_3	a
ERR2516665	2.2.1_asia_ancestral_3	a
ERR2516825	2.2.1_asia_ancestral_3	a
ERR2517013	2.2.1_asia_ancestral_3	a
ERR2517049	2.2.1_asia_ancestral_3	a
ERR2517146	2.2.1_asia_ancestral_3	a
ERR2517217	2.2.1_asia_ancestral_3	a
ERR2517301	2.2.1_asia_ancestral_3	a
ERR2517628	2.2.1_asia_ancestral_3	a
ERR2515680	2.2.1_asian_african_1	a
ERR2515701	2.2.1_asian_african_1	a
ERR2515738	2.2.1_asian_african_1	a
ERR2515807	2.2.1_asian_african_1	a
ERR2515811	2.2.1_asian_african_1	a
ERR2515828	2.2.1_asian_african_1	a
ERR2515831	2.2.1_asian_african_1	a
ERR2515911	2.2.1_asian_african_1	a
ERR2516213	2.2.1_asian_african_1	a
ERR2516843	2.2.1_asian_african_1	a
ERR2516875	2.2.1_asian_african_1	a
ERR2517005	2.2.1_asian_african_1	a
ERR2517015	2.2.1_asian_african_1	a
ERR2200021	2.2.1_asian_african_2	a
ERR2200025	2.2.1_asian_african_2	a
ERR2200043	2.2.1_asian_african_2	a
ERR2200044	2.2.1_asian_african_2	a
ERR2200052	2.2.1_asian_african_2	a
ERR2200077	2.2.1_asian_african_2	a
ERR229945	2.2.1_asian_african_2	a
ERR2509681	2.2.1_asian_african_2	a
ERR2509682	2.2.1_asian_african_2	a
ERR2509881	2.2.1_asian_african_2	a
ERR025839	2.2.1_asian_african_2	b
ERR2515171	2.2.1_asian_african_2	a
ERR2509888	2.2.1_asian_african_2	a
ERR2509894	2.2.1_asian_african_2	a
ERR2509895	2.2.1_asian_african_2	a
ERR2509897	2.2.1_asian_african_2	a
ERR2510185	2.2.1_asian_african_2	a
ERR2513120	2.2.1_asian_african_3	a
ERR2513200	2.2.1_asian_african_3	a
ERR2513612	2.2.1_asian_african_3	a
ERR2514458	2.2.1_asian_african_3	a
ERR2514679	2.2.1_asian_african_3	a
ERR2514931	2.2.1_asian_african_3	a
ERR2516425	2.2.1_asian_african_3	a
ERR2516501	2.2.1_asian_african_3	a
ERR2516511	2.2.1_asian_african_3	a
ERR2516513	2.2.1_asian_african_3	a
ERR2516546	2.2.1_asian_african_3	a
ERR2516624	2.2.1_asian_african_3	a
ERR2516644	2.2.1_asian_african_3	a
ERR2516669	2.2.1_asian_african_3	a
ERR067592	2.2.1_central_asia	a
ERR067600	2.2.1_central_asia	a
ERR067604	2.2.1_central_asia	a
ERR067608	2.2.1_central_asia	a
ERR067610	2.2.1_central_asia	a
ERR067613	2.2.1_central_asia	a
ERR067618	2.2.1_central_asia	a
ERR067619	2.2.1_central_asia	a
ERR067620	2.2.1_central_asia	a
ERR133929	2.2.1_central_asia	a
ERR067622	2.2.1_central_asia	a
ERR067625	2.2.1_central_asia	a
ERR067758	2.2.1_central_asia	a
ERR133904	2.2.1_central_asia	a
ERR067627	2.2.1_central_asia	a
ERR067630	2.2.1_central_asia	a
ERR067635	2.2.1_central_asia	a
ERR067641	2.2.1_central_asia	a
ERR067671	2.2.1_europe_russia_B0_W148_outbreak	a
ERR067674	2.2.1_europe_russia_B0_W148_outbreak	a
ERR067692	2.2.1_europe_russia_B0_W148_outbreak	a
ERR067694	2.2.1_europe_russia_B0_W148_outbreak	a
ERR067696	2.2.1_europe_russia_B0_W148_outbreak	a
ERR067723	2.2.1_europe_russia_B0_W148_outbreak	a
ERR067744	2.2.1_europe_russia_B0_W148_outbreak	a
ERR067759	2.2.1_europe_russia_B0_W148_outbreak	a
ERR108420	2.2.1_europe_russia_B0_W148_outbreak	a
ERR108421	2.2.1_europe_russia_B0_W148_outbreak	a
ERR108435	2.2.1_europe_russia_B0_W148_outbreak	a
ERR108439	2.2.1_europe_russia_B0_W148_outbreak	a
ERR108443	2.2.1_europe_russia_B0_W148_outbreak	a
ERR2514422	2.2.1_europe_russia_B0_W148_outbreak	a
ERR108447	2.2.1_europe_russia_B0_W148_outbreak	a
ERR108450	2.2.1_europe_russia_B0_W148_outbreak	a
ERR2515144	2.2.2_asia_ancestral_1	a
ERR2516446	2.2.2_asia_ancestral_1	a
SRR2099982	2.2.2_asia_ancestral_1	b
SRR2101344	2.2.2_asia_ancestral_1	b
ERR2515577	2.2.2_asia_ancestral_1	a
SRR671857	2.2.2_asia_ancestral_1	a
SRR5709991	2.2.2_asia_ancestral_1	a
ERR2515466	2.2.2_asia_ancestral_1	a
ERR2515864	2.2.2_asia_ancestral_1	a
SRR5709759	2.2.2_asia_ancestral_1	a
ERR2516692	2.2.2_asia_ancestral_1	a
ERR2517106	2.2.2_asia_ancestral_1	a
ERR2515735	2.2.2_asia_ancestral_1	a
ERR2515740	2.2.2_asia_ancestral_1	a
ERR2515833	2.2.2_asia_ancestral_1	a
ERR2515839	2.2.2_asia_ancestral_1	a
ERR2515867	2.2.2_asia_ancestral_1	a
ERR2515898	2.2.2_asia_ancestral_1	a
ERR2515933	2.2.2_asia_ancestral_1	a
ERR2515965	2.2.2_asia_ancestral_1	a
ERR2515996	2.2.2_asia_ancestral_1	a
ERR2516005	2.2.2_asia_ancestral_1	a
ERR2516019	2.2.2_asia_ancestral_1	a
ERR2516055	2.2.2_asia_ancestral_1	a
ERR2516063	2.2.2_asia_ancestral_1	a
ERR2514026	3.1	a
ERR2515096	3.1	a
ERR2517171	3.1	a
SRR2100324	3.1	b
SRR2100410	3.1	b
ERR046867	3.1.1	b
ERR2513362	3.1.1	a
ERR038266	3.1.1	b
ERR038269	3.1.1	b
ERR038270	3.1.1	b
ERR2512431	3.1.1	a
ERR2514667	3.1.1	a
SRR2100302	3.1.1	b
SRR6045753	3.1.1	a
ERR2516609	3.1.1	a
ERR046921	3.1.1	b
ERR2512873	3.1.1	a
ERR2515696	3.1.1	a
SRR2101557	3.1.1	b
SRR2099976	3.1.2	b
SRR6045984	3.1.2	a
ERR2513556	3.1.2	a
SRR2100087	3.1.2	b
SRR2100881	3.1.2	b
SRR2100854	3.1.2	b
ERR2516325	3.1.2	a
ERR2513504	3.1.2	a
SRR6046177	3.1.2	a
ERR2513132	3.1.2	a
ERR2514872	3.1.2	a
ERR038260	3.1.2.1	b
ERR038261	3.1.2.1	b
ERR2514846	3.1.2.1	a
SRR2099980	3.1.2.1	b
ERR038262	3.1.2.1	b
SRR2100341	3.1.2.1	b
ERR038263	3.1.2.1	b
ERR2199897	3.1.2.1	a
ERR2200140	3.1.2.1	a
ERR2509685	3.1.2.1	a
ERR2509686	3.1.2.1	a
ERR2510310	3.1.2.1	a
ERR2510382	3.1.2.1	a
ERR2510393	3.1.2.1	a
ERR2510458	3.1.2.1	a
ERR2510481	3.1.2.1	a
ERR2510546	3.1.2.1	a
ERR2512404	3.1.2.1	a
ERR039324	3.1.2.2	b
ERR046730	3.1.2.2	b
ERR046939	3.1.2.2	b
ERR046941	3.1.2.2	b
ERR072025	3.1.2.2	b
SRR2100122	3.1.2.2	b
SRR2100291	3.1.2.2	b
ERR072029	3.1.2.2	b
ERR072072	3.1.2.2	b
ERR2512564	3.1.2.2	a
ERR2512565	3.1.2.2	a
ERR2512604	3.1.2.2	a
ERR2512727	3.1.2.2	a
ERR2512955	3.1.2.2	a
ERR2513164	3.1.2.2	a
ERR2513216	3.1.2.2	a
ERR2513265	3.1.2.2	a
ERR550710	3.2	b
ERR552567	3.2	b
SRR2100173	3.2	b
ERR2200081	3.2	a
SRR2100118	3.2	b
SRR2100517	3.2	b
SRR2100616	3.2	b
ERR2512470	3.2	a
ERR2517055	3.2	a
SRR2100754	3.2	b
SRR2101025	3.2	b
SRR2100972	3.2	b
ERR2513889	3.2	a
ERR234627	4.1	a
ERR2510806	4.1	a
ERR2512493	4.1	a
ERR2513709	4.1	a
ERR2516380	4.1	a
SRR2100180	4.1	b
ERS457837	4.1	b
ERR133833	4.1	a
ERR2516703	4.1.1	a
SRR6046112	4.1.1	a
ERR038277	4.1.1	b
ERR038278	4.1.1	b
ERR2510205	4.1.1	a
ERR2516518	4.1.1	a
ERR2512933	4.1.1	a
ERR2516092	4.1.1	a
SRR2100327	4.1.1	b
SRR6044916	4.1.1	a
ERR2516713	4.1.1	a
SRR2101364	4.1.1	b
ERR2514418	4.1.1	a
ERR2512505	4.1.1	a
ERR046738	4.1.1.1	b
ERR046746	4.1.1.1	b
ERR2513627	4.1.1.1	a
SRR2100325	4.1.1.1	b
SRR2100936	4.1.1.1	b
SRR2101388	4.1.1.1	b
SRR2101313	4.1.1.1	b
ERR046943	4.1.1.1	b
ERR046991	4.1.1.1	b
ERR046924	4.1.1.1	b
ERR2514415	4.1.1.1	a
SRR6046256	4.1.1.1	a
ERR2515900	4.1.1.1	a
SRR6046389	4.1.1.1	a
ERR552456	4.1.1.1	a
ERR2512711	4.1.1.2	a
ERR2513335	4.1.1.2	a
ERR2512659	4.1.1.2	a
ERR2514890	4.1.1.2	a
ERR2515323	4.1.1.2	a
ERR2514778	4.1.1.2	a
ERR2512484	4.1.1.2	a
ERR2512589	4.1.1.2	a
ERR2512465	4.1.1.2	a
ERR552613	4.1.1.2	b
SRR6045024	4.1.1.2	a
ERR2514937	4.1.1.2	a
SRR2100030	4.1.1.2	b
ERR2513854	4.1.1.3	a
ERR2515806	4.1.1.3	a
ERR2516587	4.1.1.3	a
ERS389363	4.1.1.3	b
SRR2101483	4.1.1.3	b
ERR550619	4.1.1.3	a
SRR6046150	4.1.1.3	a
ERR2515826	4.1.1.3	a
ERS458034	4.1.1.3	b
ERR552518	4.1.1.3	a
ERR2512754	4.1.1.3	a
ERR2515615	4.1.1.3	a
ERR038256	4.1.1.3.1	b
ERR046786	4.1.1.3.1	b
ERR046798	4.1.1.3.1	b
ERR2512459	4.1.1.3.1	a
ERR038281	4.1.1.3.1	b
SRR2100052	4.1.1.3.1	b
ERR038286	4.1.1.3.1	b
ERR046800	4.1.1.3.1	b
SRR2101261	4.1.1.3.1	b
SRR2100935	4.1.1.3.1	b
SRR2099998	4.1.1.3.1	b
ERR2513806	4.1.1.3.1	a
ERR2512966	4.1.1.3.1	a
SRR2099994	4.1.1.3.1	b
ERR2515355	4.1.2	a
ERR551186	4.1.2	b
ERR2516461	4.1.2	a
ERR2199980	4.1.2	a
ERR2199992	4.1.2	a
ERR552178	4.1.2	b
ERR550802	4.1.2	b
ERR552742	4.1.2	b
SRR2099975	4.1.2	b
ERR2515370	4.1.2	a
ERR2515623	4.1.2	a
ERR2515412	4.1.2	a
ERR2514050	4.1.2.1	a
ERR2515165	4.1.2.1	a
ERR2516725	4.1.2.1	a
ERR046993	4.1.2.1	b
SRR2101583	4.1.2.1	b
ERR046994	4.1.2.1	b
ERR552085	4.1.2.1	b
SRR2101482	4.1.2.1	b
ERR552027	4.1.2.1	b
ERR025847	4.1.2.1	b
SRR6045414	4.1.2.1	a
ERR2199895	4.1.2.1	a
ERR2510676	4.1.2.1	a
SRR6046895	4.1.2.1	a
ERR551482	4.1.3	b
ERR2516489	4.1.3	a
ERR2516850	4.1.3	a
ERR2516606	4.1.3	a
ERR551001	4.1.3	b
SRR6046222	4.1.3	a
ERR2516542	4.1.3	a
SRR6045622	4.1.3	a
ERR2200071	4.1.3	a
ERR2514497	4.1.3	a
ERR2200041	4.1.3	a
ERR2199985	4.1.3	a
ERR2199944	4.1.4	a
ERR2516434	4.1.4	a
ERR2516603	4.1.4	a
ERR2516766	4.1.4	a
ERR2517042	4.1.4	a
ERR046864	4.1.4	b
ERR046865	4.1.4	b
ERR2199753	4.1.4	a
ERR2510179	4.1.4	a
ERR2510226	4.1.4	a
ERR2510239	4.1.4	a
ERR2516557	4.1.4	a
ERR2516807	4.1.4	a
ERR2516913	4.1.4	a
ERR2516932	4.1.4	a
ERR108472	4.2.1	a
ERR108497	4.2.1	a
ERR133804	4.2.1	a
ERR133809	4.2.1	a
ERR2199965	4.2.1	a
ERR552322	4.2.1	b
SRR2100456	4.2.1	b
ERR551294	4.2.1	b
ERR137274	4.2.1	a
SRR3675215	4.2.1	a
ERR2041805	4.2.1	a
ERR2516410	4.2.1	a
ERR234616	4.2.1	a
ERR067645	4.2.1	a
ERR133858	4.2.1.1	a
ERR158582	4.2.1.1	a
ERR2513886	4.2.1.1	a
ERR137245	4.2.1.1	a
ERR144565	4.2.1.1	a
ERR108509	4.2.1.1	a
ERR133981	4.2.1.1	a
ERR2514797	4.2.1.1	a
ERR133978	4.2.1.1	a
ERR2200027	4.2.1.1	a
SRR5710017	4.2.1.1	a
ERR227992	4.2.1.1	a
ERR2516535	4.2.1.1	a
ERR2512792	4.2.1.1	a
ERR137214	4.2.1.1	a
ERR2512399	4.2.2	a
ERR2512895	4.2.2	a
ERR2514985	4.2.2	a
ERR2516729	4.2.2	a
ERR2516884	4.2.2	a
SRR6045925	4.2.2	a
ERR072095	4.2.2	b
SRR5709781	4.2.2	a
SRR2100683	4.2.2	b
ERR2513252	4.2.2	a
ERR551165	4.2.2	b
SRR6046764	4.2.2	a
ERR2513907	4.2.2	a
ERR025843	4.2.2	b
ERR2041698	4.2.2.1	a
ERR2041731	4.2.2.1	a
ERR2041753	4.2.2.1	a
ERR2041754	4.2.2.1	a
ERR2041736	4.2.2.1	a
ERR552091	4.2.2.1	b
ERR2041777	4.2.2.1	a
ERR2041756	4.2.2.1	a
ERR2041763	4.2.2.1	a
ERR2516575	4.2.2.1	a
ERR2041717	4.2.2.1	a
ERR2041709	4.2.2.1	a
ERR2516904	4.2.2.2	a
ERR2516972	4.2.2.2	a
ERR2517611	4.2.2.2	a
SRR2100379	4.2.2.2	b
SRR2101696	4.2.2.2	b
ERR2510527	4.2.2.2	a
SRR2100466	4.2.2.2	b
ERR2513686	4.2.2.2	a
ERR2517382	4.2.2.2	a
ERR2514505	4.2.2.2	a
ERR2514360	4.2.2.2	a
ERS389538	4.2.2.2	b
SRR2100213	4.2.2.2	b
SRR2100727	4.2.2.2	b
ERR2513148	4.3	a
ERR2510180	4.3	a
ERR2512652	4.3	a
ERR2512752	4.3	a
ERR2514207	4.3	a
ERR2517284	4.3.1	a
ERR2517340	4.3.1	a
ERR2517479	4.3.1	a
ERR2517560	4.3.1	a
ERR553079	4.3.1	b
ERR2510750	4.3.1	a
ERR2513214	4.3.1	a
ERR2516244	4.3.1	a
ERR2516351	4.3.1	a
ERR2517285	4.3.1	a
ERR2517318	4.3.1	a
ERR2517367	4.3.1	a
ERR2517389	4.3.1	a
ERR2517504	4.3.1	a
ERR2517509	4.3.1	a
ERR2514140	4.3.1.1	a
ERR2514180	4.3.1.1	a
SRR2100793	4.3.1.1	b
SRR6045445	4.3.1.1	a
SRR6045543	4.3.1.1	a
ERR047010	4.3.1.1	b
ERR039336	4.3.1.1	b
ERR2514680	4.3.1.1	a
SRR3675578	4.3.1.1	a
ERR2514961	4.3.1.1	a
SRR6046636	4.3.1.1	a
SRR6046044	4.3.1.1	a
ERR047012	4.3.1.1	b
SRR6046260	4.3.1.1	a
ERR2513813	4.3.2	a
ERR2513920	4.3.2	a
ERR2514056	4.3.2	a
ERR2514897	4.3.2	a
ERR2515029	4.3.2	a
ERR2516520	4.3.2	a
ERR2515423	4.3.2	a
ERR2512394	4.3.2	a
ERR2516104	4.3.2	a
SRR2101596	4.3.2	b
SRR2101011	4.3.2	b
ERR2516452	4.3.2	a
ERR2517200	4.3.2	a
SRR2101128	4.3.2	b
ERR2516284	4.3.2	a
ERR2516112	4.3.2	a
ERR2510851	4.3.2	a
ERR2517535	4.3.2	a
ERR2515844	4.3.2.1	a
ERR2515851	4.3.2.1	a
SRR2101657	4.3.2.1	b
ERR2199993	4.3.2.1	a
ERR2199927	4.3.2.1	a
ERR2515172	4.3.2.1	a
ERR2515891	4.3.2.1	a
SRR2101453	4.3.2.1	b
SRR2101430	4.3.2.1	b
ERR2516083	4.3.2.1	a
ERR2513371	4.3.2.1	a
SRR2101658	4.3.2.1	b
ERR2515363	4.3.2.1	a
ERR2515595	4.3.2.1	a
ERR2515560	4.3.3	a
ERR2515776	4.3.3	a
ERR2516069	4.3.3	a
ERR2517156	4.3.3	a
ERR133985	4.3.3	a
ERR046894	4.3.3	b
ERR2516407	4.3.3	a
ERR2514370	4.3.3	a
ERR2515889	4.3.3	a
ERR2510152	4.3.3	a
ERR2510757	4.3.3	a
ERR067612	4.3.3	a
ERR2516529	4.3.3	a
ERR2516544	4.3.3	a
ERR2516120	4.3.4.1	a
ERR2510215	4.3.4.1	a
ERR2510218	4.3.4.1	a
ERR2512845	4.3.4.1	a
ERR2517358	4.3.4.1	a
ERR2517298	4.3.4.1	a
SRR2101689	4.3.4.1	b
ERR553266	4.3.4.1	b
ERR2517499	4.3.4.1	a
ERR2514122	4.3.4.1	a
SRR2100531	4.3.4.1	b
ERR2516636	4.3.4.1	a
ERR2514489	4.3.4.1	a
ERR2199823	4.3.4.2	a
ERR234685	4.3.4.2	a
ERR2510195	4.3.4.2	a
ERR2510235	4.3.4.2	a
ERR2516731	4.3.4.2	a
ERR2510196	4.3.4.2	a
ERR2510200	4.3.4.2	a
SRR2100745	4.3.4.2	b
ERR2510132	4.3.4.2	a
ERR2516329	4.3.4.2	a
ERR552828	4.3.4.2	b
SRR2101138	4.3.4.2	b
SRR2101563	4.3.4.2	b
ERR2513102	4.3.4.2.1	a
ERR2516060	4.3.4.2.1	a
ERR2516212	4.3.4.2.1	a
ERR2517347	4.3.4.2.1	a
SRR2101758	4.3.4.2.1	b
ERR2512869	4.3.4.2.1	a
SRR2101016	4.3.4.2.1	b
ERR2513692	4.3.4.2.1	a
ERR2515266	4.3.4.2.1	a
ERR2516553	4.3.4.2.1	a
ERR2513029	4.3.4.2.1	a
ERR2512871	4.3.4.2.1	a
ERR2513381	4.3.4.2.1	a
ERR2515582	4.3.4.2.1	a
SRR2101372	4.3.4.2.1	b
ERR2513635	4.4	a
ERR2514078	4.4	a
ERR2514359	4.4	a
ERR552663	4.4	b
SRR2099928	4.4	b
ERR2515934	4.4.1.1	a
ERR2516331	4.4.1.1	a
ERR2515176	4.4.1.1	a
ERR046897	4.4.1.1	b
ERR046901	4.4.1.1	b
ERR2517537	4.4.1.1	a
ERR2515549	4.4.1.1	a
ERR108481	4.4.1.1	a
ERR551802	4.4.1.1	b
ERR553242	4.4.1.1	a
ERR2515857	4.4.1.1	a
ERR2513013	4.4.1.1	a
ERR551242	4.4.1.1	a
ERR552077	4.4.1.1	a
ERR2515132	4.4.1.1	a
ERR2512628	4.4.1.1.1	a
ERR2515422	4.4.1.1.1	a
ERR2515155	4.4.1.1.1	a
ERR2515755	4.4.1.1.1	a
SRR2101521	4.4.1.1.1	b
ERR2515645	4.4.1.1.1	a
ERR2515428	4.4.1.1.1	a
ERR2515840	4.4.1.1.1	a
ERR2515977	4.4.1.1.1	a
ERR2515434	4.4.1.1.1	a
ERR2515452	4.4.1.1.1	a
ERR2515897	4.4.1.1.1	a
ERR2515467	4.4.1.1.1	a
ERR038282	4.4.1.2	b
ERR2513520	4.4.1.2	a
ERR2513810	4.4.1.2	a
ERR2514156	4.4.1.2	a
ERR2514314	4.4.1.2	a
ERR039343	4.4.1.2	b
ERR2514312	4.4.1.2	a
ERR2514784	4.4.1.2	a
ERR2516205	4.4.1.2	a
ERR2517135	4.4.1.2	a
ERR2517203	4.4.1.2	a
ERR2517204	4.4.1.2	a
ERR2517219	4.4.1.2	a
ERR2517243	4.4.1.2	a
ERR2517485	4.4.2	a
SRR5709866	4.4.2	a
SRR2101087	4.4.2	b
SRR671749	4.4.2	a
SRR671762	4.4.2	a
SRS935979	4.4.2	a
SRR671740	4.4.2	a
ERR2515757	4.4.2	a
SRS935941	4.4.2	a
SRR671778	4.4.2	a
ERR2515092	4.4.2	a
SRR671831	4.4.2	a
SRR671790	4.4.2	a
SRS935924	4.4.2	a
SRR671725	4.4.2	a
ERR2514040	4.5	a
ERR2514177	4.5	a
ERR2514249	4.5	a
ERR2514410	4.5	a
ERR2514015	4.5	a
ERR552050	4.5	b
SRR671773	4.5	a
ERR551160	4.5	b
ERR2516939	4.5	a
ERR2517084	4.5	a
ERR2510312	4.5	a
ERS389569	4.5	b
ERR2514763	4.5	a
SRR2100701	4.5	b
ERR2514302	4.6	a
ERR2510595	4.6	a
ERR2513336	4.6	a
ERR2514119	4.6	a
SRR6046067	4.6	a
ERS389431	4.6.1	b
SRR2100234	4.6.1	b
ERR2512519	4.6.1	a
ERR2513320	4.6.1.1	a
ERR2514484	4.6.1.1	a
ERR552316	4.6.1.1	b
SRR2101796	4.6.1.1	b
ERR2514510	4.6.1.1	a
ERR2512667	4.6.1.1	a
ERR2512967	4.6.1.1	a
ERR2513650	4.6.1.1	a
ERR2516195	4.6.1.1	a
ERR2517154	4.6.1.1	a
ERR551718	4.6.1.1	b
ERR553255	4.6.1.1	b
SRR2100679	4.6.1.1	b
SRR2100738	4.6.1.1	b
SRR2101123	4.6.1.1	b
ERR2516232	4.6.1.2	a
ERR2516415	4.6.1.2	a
SRR2100904	4.6.1.2	b
ERS389351	4.6.1.2	b
ERR2516237	4.6.1.2	a
ERR2513458	4.6.1.2	a
ERR2515025	4.6.1.2	a
ERR2515057	4.6.1.2	a
ERR2516333	4.6.1.2	a
ERR2516524	4.6.1.2	a
ERR2516720	4.6.1.2	a
ERR2517064	4.6.1.2	a
ERR2517173	4.6.1.2	a
ERR552465	4.6.1.2	b
ERS389458	4.6.1.2	b
ERR2513350	4.6.2	a
ERR2513456	4.6.2	a
ERR2516242	4.6.2	a
ERR2512687	4.6.2	a
ERR2513142	4.6.2	a
ERR2510290	4.6.2	a
ERR2514049	4.6.2	a
ERR2514803	4.6.2	a
ERS389544	4.6.2	b
SRR6045552	4.6.2	a
SRR6046550	4.6.2	a
ERR046838	4.6.2.1	b
ERR046839	4.6.2.1	b
ERR2510815	4.6.2.2	a
ERR2513179	4.6.2.2	a
ERR2513205	4.6.2.2	a
ERR046834	4.6.2.2	b
ERR046981	4.6.2.2	b
ERR2512884	4.6.2.2	a
ERR2516992	4.6.2.2	a
ERS389527	4.6.2.2	b
ERR2513505	4.6.2.2	a
ERR2517021	4.6.2.2	a
ERR2200063	4.6.2.2	a
ERR2512702	4.6.2.2	a
ERR551552	4.6.2.2	b
SRR2100751	4.6.3	b
SRR2100778	4.6.3	b
ERS389353	4.6.3	b
SRR2101276	4.6.3	b
SRR2100476	4.6.3	b
ERR2512988	4.6.3	a
ERR2513648	4.6.3	a
ERR2514485	4.6.3	a
ERR2517545	4.6.3	a
ERS389456	4.6.3	b
ERS389480	4.6.3	b
SRR2099944	4.6.3	b
SRR2100726	4.6.3	b
SRR2100741	4.6.3	b
SRR2100759	4.6.3	b
ERR2513741	4.6.4	a
ERR2517224	4.6.4	a
ERS389390	4.6.4	b
SRR2100412	4.6.4	b
ERR550944	4.6.4	b
ERR2512590	4.6.4	a
ERR552058	4.6.4	b
SRR2100689	4.6.4	b
ERR2513393	4.6.5	a
ERR2513570	4.6.5	a
ERR2513274	4.6.5	a
ERR2517473	4.6.5	a
SRR6045507	4.6.5	a
ERR2510362	4.6.5	a
ERR2512619	4.6.5	a
ERR2513617	4.6.5	a
ERR2514126	4.6.5	a
ERR2514219	4.6.5	a
ERR2515101	4.6.5	a
ERR2516269	4.6.5	a
ERR2516289	4.6.5	a
ERR2516969	4.6.5	a
ERR2513477	4.7	a
ERR2516314	4.7	a
ERR2517236	4.7	a
ERR2517312	4.7	a
ERR2514980	4.7	a
ERR2513294	4.8	a
ERR2514663	4.8	a
ERR2515003	4.8	a
ERR551856	4.8	b
ERR2516315	4.8	a
ERR2512639	4.8	a
ERR2514435	4.8	a
ERR2512673	4.8	a
ERR553235	4.8	b
ERR553175	4.8	b
ERR047009	4.8	b
ERR108508	4.8	a
ERR2199765	4.8	a
SRR2101057	4.8	b
ERR2199975	4.8.1	a
ERR2513653	4.8.1	a
ERR2515245	4.8.1	a
ERR2515353	4.8.1	a
ERR047016	4.8.1	b
SRR2101416	4.8.1	b
ERR047005	4.8.1	b
ERR2515698	4.8.1	a
ERR552463	4.8.1	a
SRR2101390	4.8.1	b
ERR046776	4.8.1	b
ERR2515123	4.8.1	a
ERR551289	4.8.1	a
ERR2515928	4.8.1	a
SRR2100914	4.8.1	b
ERR025838	4.8.2	b
ERR046753	4.8.2	b
SRR2100948	4.8.2	b
ERR046755	4.8.2	b
ERR046763	4.8.2	b
ERR2513864	4.8.2	a
ERR046878	4.8.2	b
ERR046768	4.8.2	b
ERR038254	4.8.2	b
ERR040094	4.8.2	b
ERR046876	4.8.2	b
ERR072045	4.8.2	b
SRR6046159	4.8.2	a
ERR2514145	4.8.2	a
ERR040100	4.8.2	b
ERR551796	4.8.3	b
ERR551274	4.8.3	b
ERR551874	4.8.3	b
ERR552394	4.8.3	b
ERR552547	4.8.3	b
ERR550865	4.8.3	b
ERR551119	4.8.3	b
ERR551664	4.8.3	b
ERR551964	4.8.3	b
ERR552057	4.8.3	b
ERR552107	4.8.3	b
ERR552205	4.8.3	b
ERR2200103	4.9	a
ERR2514339	4.9	a
ERR2514379	4.9	a
ERR2514530	4.9	a
ERR2199846	4.9	a
SRR2100409	4.9	b
ERR553310	4.9	b
SRR2101653	4.9	b
ERR2514322	4.9	a
ERR2514592	4.9	a
SRR2101685	4.9	b
ERR2199890	4.9	a
ERR2515931	4.9	a
SRR2100796	4.9	b
ERR2512392	4.9.1	a
ERR2200017	4.9.1	a
ERR2515120	4.9.1	a
ERR2515520	4.9.1	a
SRR2101609	4.9.1	b
ERR2200005	4.9.1	a
ERR2513363	4.9.1	a
ERR2515166	4.9.1	a
ERR2515329	4.9.1	a
ERR2515338	4.9.1	a
ERR2515528	4.9.1	a
ERR2515585	4.9.1	a
ERR2515967	4.9.1	a
ERR2516030	4.9.1	a
ERR2516695	4.9.1	a
ERR2516651	5.1	a
ERS457476	5.1	b
ERS458164	5.1	b
ERS457267	5.1	b
SRR2100713	5.1	b
SRR2101293	5.1.1	b
ERR702430	5.1.1	c
ERR1215477	5.1.1	c
ERR3170455	5.1.1	c
ERR1082126	5.1.1	c
ERR1203057	5.1.1	c
ERR751308	5.1.1	c
ERR502502	5.1.1	c
ERR751299	5.1.1	c
ERR4162002	5.1.1	c
ERR4192370	5.1.1	c
ERR4162006	5.1.1	c
ERR439964	5.1.1	c
ERR234149	5.1.1	c
ERR702422	5.1.1	c
ERR4162010	5.1.1	c
ERR234199	5.1.2	c
ERR4192367	5.1.2	c
ERR1215482	5.1.2	c
ERR1215478	5.1.2	c
ERR1023224	5.1.2	c
ERR1082119	5.1.2	c
ERR1082122	5.1.2	c
ERR1082123	5.1.2	c
ERR1082129	5.1.2	c
ERR1082142	5.1.2	c
ERR1203058	5.1.2	c
ERR1203066	5.1.2	c
ERR1203068	5.1.2	c
ERR2513646	5.1.2	a
ERR2513725	5.1.2	a
ERR439937	5.1.2	c
ERR751307	5.1.2	c
ERR017801	5.1.2	c
ERR019875	5.1.2	c
ERR751339	5.1.2	c
ERR1203060	5.1.2	c
ERR3170466	5.1.2	c
ERR4192366	5.1.3	c
ERR4192368	5.1.3	c
ERR4192372	5.1.3	c
ERR1023217	5.1.3	c
ERR1082137	5.1.3	c
ERR702407	5.1.3	c
ERR702409	5.1.3	c
ERR751304	5.1.3	c
ERR751305	5.1.3	c
ERR046918	5.1.3	b
ERR046933	5.1.3	b
ERR751310	5.1.3	c
ERR751315	5.1.3	c
ERR234679	5.1.3	c
ERR3170417	5.1.3	c
ERR4162007	5.1.3	c
ERR439948	5.1.4	c
SRR2101065	5.1.4	b
ERR2510708	5.1.4	a
ERR3170428	5.1.4	c
ERR439939	5.1.4	c
ERR439949	5.1.4	c
ERR3170486	5.1.4	c
ERR3170443	5.1.4	c
ERR502507	5.1.4	c
ERR4192561	5.1.4	c
ERR751295	5.1.4	c
ERR702412	5.1.4	c
ERR751320	5.1.4	c
ERR2704692	5.1.4	c
ERR4192365	5.1.4	c
ERR1334049	5.1.4	c
ERR502513	5.1.4	c
ERR1203076	5.1.4	c
ERR751314	5.1.4	c
ERR868539	5.1.4	c
ERR502536	5.1.4	c
ERR234145	5.1.4	c
ERR1334051	5.1.5	c
ERR1215480	5.1.5	c
ERR1023223	5.1.5	c
ERR1082131	5.1.5	c
ERR1203056	5.1.5	c
ERR1203070	5.1.5	c
ERR439936	5.1.5	c
ERR439940	5.1.5	c
ERR439947	5.1.5	c
ERR439953	5.1.5	c
ERR439963	5.1.5	c
ERR502508	5.1.5	c
ERR502509	5.1.5	c
ERR1215473	5.1.5	c
ERR702410	5.1.5	c
ERR702428	5.1.5	c
ERR751311	5.1.5	c
ERR552427	5.1.5	c
ERR4162005	5.1.5	c
ERR3170475	5.2	c
ERR4162031	5.2	c
ERR4162032	5.2	c
ERR551005	5.2	c
ERR551124	5.2	c
ERR552673	5.2	c
ERR550904	5.2	c
ERR552285	5.2	c
ERR2383620	5.2	c
ERR2383623	5.2	c
ERR2383624	5.2	c
ERR2383626	5.2	c
ERR2704810	5.2	c
ERR2704812	5.2	c
ERR234204	5.3	c
ERR4192380	5.3	c
ERR1023221	5.3	c
ERR1023222	5.3	c
ERR439945	5.3	c
ERR439946	5.3	c
ERR439950	5.3	c
ERR439951	5.3	c
ERR439952	5.3	c
ERR439956	5.3	c
ERR439959	5.3	c
ERR439961	5.3	c
ERR439965	5.3	c
ERR439983	5.3	c
ERR460916	5.3	c
ERR502501	5.3	c
ERR502512	5.3	c
ERR702419	5.3	c
ERR751312	5.3	c
ERR4192403	5.3	c
ERR2513326	6.1.1	a
ERR553341	6.1.1	b
ERR2514206	6.1.1	a
ERR4192395	6.1.1	c
ERR1023276	6.1.1	c
ERR1023269	6.1.1	c
ERR439990	6.1.1	c
ERR1334036	6.1.1	c
ERR1023228	6.1.1	c
ERR4192402	6.1.1	c
ERR1334031	6.1.1	c
ERR439998	6.1.1	c
ERR1023242	6.1.1	c
ERR439976	6.1.1	c
ERR1334042	6.1.1	c
ERR1023220	6.1.1	c
ERR4192391	6.1.1	c
ERR1023277	6.1.1	c
ERR1023264	6.1.1	c
ERR234255	6.1.2	c
ERR2517594	6.1.2	a
ERR4192355	6.1.2	c
ERR1023227	6.1.2	c
ERR1023244	6.1.2	c
ERR1023293	6.1.2	c
ERR439986	6.1.2	c
ERR1023283	6.1.3	c
ERR4192350	6.1.3	c
ERR4192399	6.1.3	c
ERR4192381	6.1.3	c
ERR1023233	6.1.3	c
ERR1334032	6.1.3	c
ERR4192360	6.1.3	c
ERR4192394	6.1.3	c
ERR4192388	6.1.3	c
ERR1023238	6.1.3	c
ERR1023291	6.1.3	c
ERR4192390	6.1.3	c
ERR4192398	6.1.3	c
ERR4192389	6.1.3	c
ERR1023230	6.1.3	c
ERR1023261	6.1.3	c
ERR1023248	6.1.3	c
ERR439938	6.2.1	c
ERR439954	6.2.1	c
ERR439994	6.2.1	c
ERR460917	6.2.1	c
ERR702401	6.2.1	c
ERR502506	6.2.1	c
ERR502514	6.2.1	c
ERR502525	6.2.1	c
ERR702425	6.2.1	c
ERR751297	6.2.1	c
ERR751332	6.2.1	c
ERR751341	6.2.1	c
ERR234677	6.2.1	c
ERR3170453	6.2.1	c
ERR3170427	6.2.1	c
ERR3170431	6.2.1	c
ERR2704688	6.2.1	c
ERR4192382	6.2.2	c
ERR1023281	6.2.2	c
ERR439934	6.2.2	c
ERS457689	6.2.2	b
ERR439935	6.2.2	c
ERR439970	6.2.2	c
ERR502527	6.2.2	c
ERR552267	6.2.2	c
ERR4162020	6.2.2	c
ERR552246	6.2.2	c
ERR553000	6.2.2	c
ERR551118	6.2.2	c
ERR553286	6.2.2	c
ERR550712	6.2.2	c
ERR551915	6.2.2	c
ERR550983	6.2.2	b
ERR2181458	6.2.3	c
ERR4192357	6.2.3	c
ERR4192377	6.2.3	c
ERR4192378	6.2.3	c
ERR4192564	6.2.3	c
ERR1023226	6.2.3	c
ERS457076	6.3.3	b
ERS456981	6.2.3	b
ERR1023232	6.2.3	c
ERR1023262	6.2.3	c
ERR1023268	6.2.3	c
ERR1023280	6.2.3	c
ERR1203062	6.2.3	c
ERR439987	6.2.3	c
ERR551438	6.2.3	c
ERR551419	6.2.3	c
ERR550942	6.2.3	c
ERR3170426	6.2.3	c
ERR552294	6.2.3	b
ERR502523	6.3.1	c
ERR4192348	6.3.1	c
ERR439957	6.3.1	c
ERR3170454	6.3.1	c
ERR234257	6.3.1	c
ERR4192385	6.3.1	c
ERR751331	6.3.1	c
ERR439968	6.3.1	c
ERR551932	6.3.1	b
ERR2514349	6.3.1	a
SRR6046675	6.3.1	a
ERR2510791	6.3.1	a
ERR1082133	6.3.1	c
SRR2100902	6.3.1	b
ERR3170489	6.3.1	c
ERR841496	6.3.1	c
ERR1203072	6.3.1	c
ERR1082116	6.3.1	c
ERR1215461	6.3.1	c
ERR3170448	6.3.1	c
ERR439971	6.3.1	c
ERR3170469	6.3.1	c
ERR502516	6.3.1	c
ERR234106	6.3.2	c
ERR234186	6.3.2	c
ERR1082136	6.3.2	c
ERR439988	6.3.2	c
ERR3170478	6.3.2	c
ERR552963	6.3.2	c
ERR3170433	6.3.2	c
ERR3170487	6.3.2	c
ERR551901	6.3.2	b
ERR1023219	6.3.3	c
ERR1023285	6.3.3	c
ERR1023288	6.3.3	c
ERR1334040	6.3.3	c
ERR439991	6.3.3	c
ERR439992	6.3.3	c
SRR998636	6.3.3	c
SRR998576	6.3.3	c
ERR551070	6.3.3	c
ERR3170446	6.3.3	c
ERR3170462	6.3.3	c
ERR3170481	6.3.3	c
ERR1971853	7	e
ERR1971858	7	e
ERR1971863	7	e
ERR1971867	7	e
ERR1971870	7	e
ERR1971861	7	e
ERR1971860	7	e
ERR1971859	7	e
ERR1971877	7	e
ERR1971876	7	e
ERR1971874	7	e
ERR1971873	7	e
ERR1971872	7	e
ERR1971871	7	e
ERR181314	9	c
ERR181315	9	c
ERR4192384	9	c
ERR4162024	9	c
SRR3745455	Dassie_bacillus	g
SRR3745456	Dassie_bacillus	g
SRR3745457	Dassie_bacillus	g
ERR4451181	M.bovis	g
ERR4772215	M.bovis	g
ERR4772226	M.bovis	g
SRR12554454	M.bovis	g
SRR13046670	M.bovis	g
ERR046961	M.bovis	b
SRR6046252	M.bovis	a
ERR2512931	M.bovis	a
ERR2516307	M.bovis	a
ERR2516215	M.bovis	a
SRR6045806	M.bovis	a
ERR2513034	M.bovis	a
SRR2100072	M.bovis	b
ERR2514837	M.bovis	a
ERR2514545	M.bovis	a
SRR10321135	BCG	g
SRR10321153	BCG	g
SRR398628	BCG	g
SRR9596062	BCG	g
SRR9596066	BCG	g
SRR9596067	BCG	g
SRR10321147	BCG	g
SRR9596058	BCG	g
ERR766214	BCG	g
SRR9596057	BCG	g
SRR9596064	BCG	g
SRR398627	BCG	g
SRR9596069	BCG	g
SRR9596061	BCG	g
ERR1462574	M.caprae	g
ERR1462580	M.caprae	g
ERR1462586	M.caprae	g
ERR1462599	M.caprae	g
ERR1462612	M.caprae	g
SRR12404592	M.caprae	g
ERR1462577	M.caprae	g
ERR1462610	M.caprae	g
ERR1462583	M.caprae	g
SRR1792165	M.caprae	g
ERR1462613	M.caprae	g
ERR1462621	M.caprae	g
ERR1462618	M.caprae	g
ERR1462620	M.caprae	g
ERR1462630	M.caprae	g
ERR027294	M.microti	g
ERR027295	M.microti	g
ERR4627395	M.microti	g
SRR3647357	M.microti	g
ERR027297	M.microti	g
ERR027298	M.microti	g
SRR3500411	M.mungi	g
SRR10251197	M.orygis	g
SRR10251199	M.orygis	g
SRR5642712	M.orygis	g
SRR10251188	M.orygis	g
SRR6045015	M.orygis	a
ERR2514578	M.orygis	a
ERR2517593	M.orygis	a
ERR2512859	M.orygis	a
ERR2512942	M.orygis	a
SRR6045425	M.orygis	a
ERR2513625	M.orygis	a
SRR6045301	M.orygis	a
SRR2101222	M.orygis	b
ERR4143898	M.pinnipedii	g
SRR1239337	M.pinnipedii	g
SRR7693090	M.pinnipedii	g
SRR7693584	M.pinnipedii	g
ERR970409	M.suricattae	g
ERR970412	M.suricattae	g
SRR10828835	8	f
SRR1173725	8	f
ERR1043163	M.canetti	g
ERR1043164	M.canetti	g
ERR1336820	M.canetti	g
ERR1336823	M.canetti	g
ERR1336824	M.canetti	g
ERR1336825	M.canetti	g
SRR10522763	M.canetti	g
SRR10522783	M.canetti	g

## Sheet: Remaining strians
The 10,218 remaining strains, which is used to test the specificity of the selected RDs and RvDs.
strain	lineage	source tag
SRR5709792	1.1	a
ERR2513708	2.1	a
ERR2514124	2.1	a
SRR5709887	2.1	a
SRR5709897	2.1	a
SRR5710022	2.1	a
SRR5710027	2.1	a
SRR5817473	2.1	a
SRR5837708	2.1	a
SRR6339664	2.1	a
SRR6045474	2.2	a
ERR025835	3	b
ERR025836	3	b
ERR046779	3	b
ERR046780	3	b
ERR046863	3	b
ERR046882	3	b
ERR046883	3	b
ERR137193	3	a
ERR2199756	3	a
ERR2199770	3	a
ERR2199773	3	a
ERR2199782	3	a
ERR2199788	3	a
ERR2199795	3	a
ERR2199827	3	a
ERR2199839	3	a
ERR2199881	3	a
ERR2199883	3	a
ERR2199900	3	a
ERR2199904	3	a
ERR2199957	3	a
ERR2199961	3	a
ERR2200012	3	a
ERR2200121	3	a
ERR2509674	3	a
ERR2509675	3	a
ERR2509676	3	a
ERR2509882	3	a
ERR2509886	3	a
ERR2509891	3	a
ERR2509896	3	a
ERR2510245	3	a
ERR2510246	3	a
ERR2510247	3	a
ERR2510248	3	a
ERR2510249	3	a
ERR2510250	3	a
ERR2510256	3	a
ERR2510257	3	a
ERR2510258	3	a
ERR2510259	3	a
ERR2510260	3	a
ERR2510261	3	a
ERR2510262	3	a
ERR2510263	3	a
ERR2510264	3	a
ERR2510267	3	a
ERR2510268	3	a
ERR2510270	3	a
ERR2510271	3	a
ERR2510272	3	a
ERR2510273	3	a
ERR2510274	3	a
ERR2510275	3	a
ERR2510276	3	a
ERR2510277	3	a
ERR2510278	3	a
ERR2510280	3	a
ERR2510281	3	a
ERR2510282	3	a
ERR2510283	3	a
ERR2510284	3	a
ERR2510285	3	a
ERR2510286	3	a
ERR2510287	3	a
ERR2510288	3	a
ERR2510292	3	a
ERR2510294	3	a
ERR2510295	3	a
ERR2510296	3	a
ERR2510297	3	a
ERR2510298	3	a
ERR2510300	3	a
ERR2510302	3	a
ERR2510308	3	a
ERR2510309	3	a
ERR2510311	3	a
ERR2510314	3	a
ERR2510317	3	a
ERR2510319	3	a
ERR2510323	3	a
ERR2510324	3	a
ERR2510325	3	a
ERR2510326	3	a
ERR2510327	3	a
ERR2510328	3	a
ERR2510331	3	a
ERR2510332	3	a
ERR2510333	3	a
ERR2510334	3	a
ERR2510335	3	a
ERR2510337	3	a
ERR2510339	3	a
ERR2510342	3	a
ERR2510343	3	a
ERR2510344	3	a
ERR2510345	3	a
ERR2510346	3	a
ERR2510347	3	a
ERR2510348	3	a
ERR2510349	3	a
ERR2510350	3	a
ERR2510351	3	a
ERR2510353	3	a
ERR2510354	3	a
ERR2510356	3	a
ERR2510357	3	a
ERR2510359	3	a
ERR2510363	3	a
ERR2510364	3	a
ERR2510367	3	a
ERR2510368	3	a
ERR2510369	3	a
ERR2510371	3	a
ERR2510372	3	a
ERR2510374	3	a
ERR2510375	3	a
ERR2510376	3	a
ERR2510377	3	a
ERR2510379	3	a
ERR2510380	3	a
ERR2510381	3	a
ERR2510383	3	a
ERR2510385	3	a
ERR2510386	3	a
ERR2510388	3	a
ERR2510389	3	a
ERR2510390	3	a
ERR2510391	3	a
ERR2510396	3	a
ERR2510399	3	a
ERR2510401	3	a
ERR2510402	3	a
ERR2510403	3	a
ERR2510404	3	a
ERR2510405	3	a
ERR2510407	3	a
ERR2510409	3	a
ERR2510410	3	a
ERR2510412	3	a
ERR2510415	3	a
ERR2510417	3	a
ERR2510418	3	a
ERR2510422	3	a
ERR2510423	3	a
ERR2510424	3	a
ERR2510425	3	a
ERR2510426	3	a
ERR2510428	3	a
ERR2510430	3	a
ERR2510431	3	a
ERR2510433	3	a
ERR2510435	3	a
ERR2510436	3	a
ERR2510437	3	a
ERR2510438	3	a
ERR2510439	3	a
ERR2510441	3	a
ERR2510442	3	a
ERR2510445	3	a
ERR2510446	3	a
ERR2510447	3	a
ERR2510449	3	a
ERR2510450	3	a
ERR2510451	3	a
ERR2510452	3	a
ERR2510454	3	a
ERR2510455	3	a
ERR2510456	3	a
ERR2510457	3	a
ERR2510460	3	a
ERR2510461	3	a
ERR2510462	3	a
ERR2510463	3	a
ERR2510464	3	a
ERR2510465	3	a
ERR2510466	3	a
ERR2510467	3	a
ERR2510468	3	a
ERR2510469	3	a
ERR2510470	3	a
ERR2510471	3	a
ERR2510472	3	a
ERR2510473	3	a
ERR2510474	3	a
ERR2510475	3	a
ERR2510476	3	a
ERR2510477	3	a
ERR2510478	3	a
ERR2510479	3	a
ERR2510480	3	a
ERR2510483	3	a
ERR2510484	3	a
ERR2510485	3	a
ERR2510486	3	a
ERR2510487	3	a
ERR2510488	3	a
ERR2510490	3	a
ERR2510491	3	a
ERR2510495	3	a
ERR2510496	3	a
ERR2510497	3	a
ERR2510498	3	a
ERR2510499	3	a
ERR2510500	3	a
ERR2510501	3	a
ERR2510502	3	a
ERR2510503	3	a
ERR2510504	3	a
ERR2510505	3	a
ERR2510506	3	a
ERR2510507	3	a
ERR2510508	3	a
ERR2510511	3	a
ERR2510513	3	a
ERR2510515	3	a
ERR2510516	3	a
ERR2510517	3	a
ERR2510518	3	a
ERR2510519	3	a
ERR2510521	3	a
ERR2510522	3	a
ERR2510524	3	a
ERR2510525	3	a
ERR2510526	3	a
ERR2510529	3	a
ERR2510530	3	a
ERR2510531	3	a
ERR2510532	3	a
ERR2510533	3	a
ERR2510536	3	a
ERR2510537	3	a
ERR2510540	3	a
ERR2510541	3	a
ERR2510542	3	a
ERR2510547	3	a
ERR2510549	3	a
ERR2510550	3	a
ERR2510551	3	a
ERR2510555	3	a
ERR2510556	3	a
ERR2510559	3	a
ERR2510560	3	a
ERR2510562	3	a
ERR2510563	3	a
ERR2510564	3	a
ERR2510565	3	a
ERR2510566	3	a
ERR2510567	3	a
ERR2510568	3	a
ERR2510569	3	a
ERR2510570	3	a
ERR2510571	3	a
ERR2510572	3	a
ERR2510573	3	a
ERR2510575	3	a
ERR2510576	3	a
ERR2510577	3	a
ERR2510578	3	a
ERR2510581	3	a
ERR2510582	3	a
ERR2510583	3	a
ERR2510584	3	a
ERR2510585	3	a
ERR2510586	3	a
ERR2510587	3	a
ERR2510589	3	a
ERR2510590	3	a
ERR2510594	3	a
ERR2510596	3	a
ERR2510600	3	a
ERR2510601	3	a
ERR2510602	3	a
ERR2510603	3	a
ERR2510604	3	a
ERR2510606	3	a
ERR2510607	3	a
ERR2510608	3	a
ERR2510609	3	a
ERR2510611	3	a
ERR2510612	3	a
ERR2510613	3	a
ERR2510614	3	a
ERR2510615	3	a
ERR2510618	3	a
ERR2510619	3	a
ERR2510620	3	a
ERR2510621	3	a
ERR2510622	3	a
ERR2510623	3	a
ERR2510624	3	a
ERR2510625	3	a
ERR2510626	3	a
ERR2510627	3	a
ERR2510629	3	a
ERR2510630	3	a
ERR2510631	3	a
ERR2510633	3	a
ERR2510635	3	a
ERR2510638	3	a
ERR2510639	3	a
ERR2510640	3	a
ERR2510642	3	a
ERR2510644	3	a
ERR2510645	3	a
ERR2510646	3	a
ERR2510647	3	a
ERR2510648	3	a
ERR2510650	3	a
ERR2510651	3	a
ERR2510652	3	a
ERR2510660	3	a
ERR2510661	3	a
ERR2510697	3	a
ERR2510699	3	a
ERR2510780	3	a
ERR2510784	3	a
ERR2510860	3	a
ERR2510861	3	a
ERR2510883	3	a
ERR2512385	3	a
ERR2512390	3	a
ERR2512391	3	a
ERR2512398	3	a
ERR2512401	3	a
ERR2512408	3	a
ERR2512414	3	a
ERR2512416	3	a
ERR2512418	3	a
ERR2512430	3	a
ERR2512433	3	a
ERR2512435	3	a
ERR2512439	3	a
ERR2512441	3	a
ERR2512445	3	a
ERR2512449	3	a
ERR2512454	3	a
ERR2512456	3	a
ERR2512457	3	a
ERR2512458	3	a
ERR2512461	3	a
ERR2512462	3	a
ERR2512463	3	a
ERR2512466	3	a
ERR2512472	3	a
ERR2512479	3	a
ERR2512482	3	a
ERR2512491	3	a
ERR2512496	3	a
ERR2512500	3	a
ERR2512510	3	a
ERR2512512	3	a
ERR2512536	3	a
ERR2512540	3	a
ERR2512543	3	a
ERR2512545	3	a
ERR2512551	3	a
ERR2512554	3	a
ERR2512556	3	a
ERR2512557	3	a
ERR2512558	3	a
ERR2512563	3	a
ERR2512572	3	a
ERR2512574	3	a
ERR2512577	3	a
ERR2512579	3	a
ERR2512580	3	a
ERR2512594	3	a
ERR2512599	3	a
ERR2512603	3	a
ERR2512606	3	a
ERR2512611	3	a
ERR2512615	3	a
ERR2512618	3	a
ERR2512620	3	a
ERR2512622	3	a
ERR2512623	3	a
ERR2512629	3	a
ERR2512634	3	a
ERR2512638	3	a
ERR2512643	3	a
ERR2512648	3	a
ERR2512651	3	a
ERR2512654	3	a
ERR2512658	3	a
ERR2512660	3	a
ERR2512661	3	a
ERR2512663	3	a
ERR2512664	3	a
ERR2512670	3	a
ERR2512671	3	a
ERR2512677	3	a
ERR2512679	3	a
ERR2512680	3	a
ERR2512685	3	a
ERR2512688	3	a
ERR2512695	3	a
ERR2512697	3	a
ERR2512701	3	a
ERR2512703	3	a
ERR2512705	3	a
ERR2512708	3	a
ERR2512709	3	a
ERR2512721	3	a
ERR2512722	3	a
ERR2512729	3	a
ERR2512730	3	a
ERR2512737	3	a
ERR2512741	3	a
ERR2512745	3	a
ERR2512749	3	a
ERR2512757	3	a
ERR2512762	3	a
ERR2512766	3	a
ERR2512768	3	a
ERR2512772	3	a
ERR2512774	3	a
ERR2512781	3	a
ERR2512784	3	a
ERR2512787	3	a
ERR2512789	3	a
ERR2512790	3	a
ERR2512793	3	a
ERR2512796	3	a
ERR2512797	3	a
ERR2512801	3	a
ERR2512802	3	a
ERR2512803	3	a
ERR2512809	3	a
ERR2512811	3	a
ERR2512812	3	a
ERR2512813	3	a
ERR2512814	3	a
ERR2512816	3	a
ERR2512818	3	a
ERR2512821	3	a
ERR2512823	3	a
ERR2512824	3	a
ERR2512827	3	a
ERR2512828	3	a
ERR2512829	3	a
ERR2512830	3	a
ERR2512854	3	a
ERR2512856	3	a
ERR2512857	3	a
ERR2512860	3	a
ERR2512868	3	a
ERR2512875	3	a
ERR2512877	3	a
ERR2512881	3	a
ERR2512887	3	a
ERR2512888	3	a
ERR2512889	3	a
ERR2512897	3	a
ERR2512899	3	a
ERR2512906	3	a
ERR2512907	3	a
ERR2512908	3	a
ERR2512909	3	a
ERR2512916	3	a
ERR2512918	3	a
ERR2512919	3	a
ERR2512923	3	a
ERR2512925	3	a
ERR2512927	3	a
ERR2512932	3	a
ERR2512934	3	a
ERR2512938	3	a
ERR2512943	3	a
ERR2512946	3	a
ERR2512948	3	a
ERR2512953	3	a
ERR2512958	3	a
ERR2512974	3	a
ERR2512976	3	a
ERR2512978	3	a
ERR2512986	3	a
ERR2512993	3	a
ERR2512994	3	a
ERR2512995	3	a
ERR2513009	3	a
ERR2513011	3	a
ERR2513018	3	a
ERR2513019	3	a
ERR2513021	3	a
ERR2513022	3	a
ERR2513023	3	a
ERR2513024	3	a
ERR2513035	3	a
ERR2513036	3	a
ERR2513043	3	a
ERR2513046	3	a
ERR2513048	3	a
ERR2513049	3	a
ERR2513053	3	a
ERR2513055	3	a
ERR2513058	3	a
ERR2513062	3	a
ERR2513064	3	a
ERR2513065	3	a
ERR2513068	3	a
ERR2513077	3	a
ERR2513086	3	a
ERR2513089	3	a
ERR2513097	3	a
ERR2513099	3	a
ERR2513101	3	a
ERR2513109	3	a
ERR2513110	3	a
ERR2513112	3	a
ERR2513117	3	a
ERR2513118	3	a
ERR2513119	3	a
ERR2513127	3	a
ERR2513133	3	a
ERR2513135	3	a
ERR2513136	3	a
ERR2513137	3	a
ERR2513143	3	a
ERR2513145	3	a
ERR2513147	3	a
ERR2513159	3	a
ERR2513160	3	a
ERR2513163	3	a
ERR2513169	3	a
ERR2513171	3	a
ERR2513172	3	a
ERR2513180	3	a
ERR2513182	3	a
ERR2513183	3	a
ERR2513190	3	a
ERR2513196	3	a
ERR2513201	3	a
ERR2513207	3	a
ERR2513208	3	a
ERR2513210	3	a
ERR2513212	3	a
ERR2513219	3	a
ERR2513233	3	a
ERR2513237	3	a
ERR2513239	3	a
ERR2513243	3	a
ERR2513245	3	a
ERR2513248	3	a
ERR2513249	3	a
ERR2513251	3	a
ERR2513254	3	a
ERR2513258	3	a
ERR2513259	3	a
ERR2513266	3	a
ERR2513269	3	a
ERR2513271	3	a
ERR2513276	3	a
ERR2513285	3	a
ERR2513286	3	a
ERR2513289	3	a
ERR2513308	3	a
ERR2513313	3	a
ERR2513315	3	a
ERR2513316	3	a
ERR2513321	3	a
ERR2513325	3	a
ERR2513327	3	a
ERR2513329	3	a
ERR2513330	3	a
ERR2513331	3	a
ERR2513347	3	a
ERR2513348	3	a
ERR2513353	3	a
ERR2513357	3	a
ERR2513361	3	a
ERR2513366	3	a
ERR2513369	3	a
ERR2513370	3	a
ERR2513372	3	a
ERR2513375	3	a
ERR2513378	3	a
ERR2513389	3	a
ERR2513401	3	a
ERR2513406	3	a
ERR2513409	3	a
ERR2513410	3	a
ERR2513414	3	a
ERR2513416	3	a
ERR2513418	3	a
ERR2513423	3	a
ERR2513425	3	a
ERR2513432	3	a
ERR2513442	3	a
ERR2513446	3	a
ERR2513448	3	a
ERR2513449	3	a
ERR2513453	3	a
ERR2513455	3	a
ERR2513461	3	a
ERR2513462	3	a
ERR2513464	3	a
ERR2513466	3	a
ERR2513468	3	a
ERR2513469	3	a
ERR2513472	3	a
ERR2513473	3	a
ERR2513485	3	a
ERR2513490	3	a
ERR2513491	3	a
ERR2513492	3	a
ERR2513494	3	a
ERR2513496	3	a
ERR2513499	3	a
ERR2513503	3	a
ERR2513506	3	a
ERR2513508	3	a
ERR2513509	3	a
ERR2513510	3	a
ERR2513513	3	a
ERR2513515	3	a
ERR2513522	3	a
ERR2513526	3	a
ERR2513532	3	a
ERR2513534	3	a
ERR2513542	3	a
ERR2513544	3	a
ERR2513549	3	a
ERR2513554	3	a
ERR2513555	3	a
ERR2513559	3	a
ERR2513563	3	a
ERR2513567	3	a
ERR2513569	3	a
ERR2513573	3	a
ERR2513574	3	a
ERR2513576	3	a
ERR2513577	3	a
ERR2513586	3	a
ERR2513588	3	a
ERR2513590	3	a
ERR2513591	3	a
ERR2513594	3	a
ERR2513597	3	a
ERR2513601	3	a
ERR2513605	3	a
ERR2513610	3	a
ERR2513615	3	a
ERR2513618	3	a
ERR2513620	3	a
ERR2513629	3	a
ERR2513630	3	a
ERR2513633	3	a
ERR2513634	3	a
ERR2513637	3	a
ERR2513639	3	a
ERR2513644	3	a
ERR2513645	3	a
ERR2513649	3	a
ERR2513651	3	a
ERR2513660	3	a
ERR2513664	3	a
ERR2513666	3	a
ERR2513672	3	a
ERR2513674	3	a
ERR2513678	3	a
ERR2513679	3	a
ERR2513680	3	a
ERR2513682	3	a
ERR2513683	3	a
ERR2513684	3	a
ERR2513685	3	a
ERR2513689	3	a
ERR2513691	3	a
ERR2513698	3	a
ERR2513705	3	a
ERR2513715	3	a
ERR2513716	3	a
ERR2513719	3	a
ERR2513720	3	a
ERR2513723	3	a
ERR2513726	3	a
ERR2513728	3	a
ERR2513729	3	a
ERR2513732	3	a
ERR2513746	3	a
ERR2513748	3	a
ERR2513749	3	a
ERR2513750	3	a
ERR2513751	3	a
ERR2513756	3	a
ERR2513761	3	a
ERR2513762	3	a
ERR2513764	3	a
ERR2513766	3	a
ERR2513767	3	a
ERR2513768	3	a
ERR2513774	3	a
ERR2513775	3	a
ERR2513778	3	a
ERR2513780	3	a
ERR2513785	3	a
ERR2513787	3	a
ERR2513788	3	a
ERR2513793	3	a
ERR2513797	3	a
ERR2513799	3	a
ERR2513800	3	a
ERR2513801	3	a
ERR2513802	3	a
ERR2513803	3	a
ERR2513805	3	a
ERR2513809	3	a
ERR2513816	3	a
ERR2513826	3	a
ERR2513827	3	a
ERR2513829	3	a
ERR2513832	3	a
ERR2513836	3	a
ERR2513838	3	a
ERR2513840	3	a
ERR2513843	3	a
ERR2513847	3	a
ERR2513849	3	a
ERR2513853	3	a
ERR2513855	3	a
ERR2513856	3	a
ERR2513860	3	a
ERR2513867	3	a
ERR2513868	3	a
ERR2513870	3	a
ERR2513871	3	a
ERR2513872	3	a
ERR2513873	3	a
ERR2513877	3	a
ERR2513883	3	a
ERR2513884	3	a
ERR2513887	3	a
ERR2513890	3	a
ERR2513893	3	a
ERR2513894	3	a
ERR2513900	3	a
ERR2513910	3	a
ERR2513911	3	a
ERR2513913	3	a
ERR2513916	3	a
ERR2513918	3	a
ERR2513921	3	a
ERR2513925	3	a
ERR2513928	3	a
ERR2513938	3	a
ERR2513940	3	a
ERR2513941	3	a
ERR2513942	3	a
ERR2513949	3	a
ERR2513952	3	a
ERR2513954	3	a
ERR2513958	3	a
ERR2513962	3	a
ERR2513964	3	a
ERR2513972	3	a
ERR2513973	3	a
ERR2513974	3	a
ERR2513975	3	a
ERR2513981	3	a
ERR2513988	3	a
ERR2513989	3	a
ERR2513996	3	a
ERR2513997	3	a
ERR2514000	3	a
ERR2514001	3	a
ERR2514002	3	a
ERR2514003	3	a
ERR2514004	3	a
ERR2514005	3	a
ERR2514007	3	a
ERR2514009	3	a
ERR2514010	3	a
ERR2514011	3	a
ERR2514016	3	a
ERR2514023	3	a
ERR2514024	3	a
ERR2514036	3	a
ERR2514037	3	a
ERR2514038	3	a
ERR2514043	3	a
ERR2514045	3	a
ERR2514046	3	a
ERR2514054	3	a
ERR2514055	3	a
ERR2514058	3	a
ERR2514065	3	a
ERR2514066	3	a
ERR2514068	3	a
ERR2514070	3	a
ERR2514075	3	a
ERR2514080	3	a
ERR2514081	3	a
ERR2514082	3	a
ERR2514083	3	a
ERR2514095	3	a
ERR2514102	3	a
ERR2514104	3	a
ERR2514105	3	a
ERR2514106	3	a
ERR2514115	3	a
ERR2514121	3	a
ERR2514125	3	a
ERR2514131	3	a
ERR2514134	3	a
ERR2514135	3	a
ERR2514141	3	a
ERR2514151	3	a
ERR2514152	3	a
ERR2514153	3	a
ERR2514158	3	a
ERR2514164	3	a
ERR2514176	3	a
ERR2514183	3	a
ERR2514184	3	a
ERR2514188	3	a
ERR2514195	3	a
ERR2514211	3	a
ERR2514213	3	a
ERR2514216	3	a
ERR2514217	3	a
ERR2514223	3	a
ERR2514225	3	a
ERR2514227	3	a
ERR2514230	3	a
ERR2514233	3	a
ERR2514236	3	a
ERR2514238	3	a
ERR2514242	3	a
ERR2514244	3	a
ERR2514246	3	a
ERR2514250	3	a
ERR2514254	3	a
ERR2514257	3	a
ERR2514261	3	a
ERR2514265	3	a
ERR2514266	3	a
ERR2514269	3	a
ERR2514271	3	a
ERR2514279	3	a
ERR2514283	3	a
ERR2514284	3	a
ERR2514286	3	a
ERR2514289	3	a
ERR2514292	3	a
ERR2514295	3	a
ERR2514296	3	a
ERR2514297	3	a
ERR2514300	3	a
ERR2514305	3	a
ERR2514308	3	a
ERR2514309	3	a
ERR2514315	3	a
ERR2514318	3	a
ERR2514321	3	a
ERR2514323	3	a
ERR2514326	3	a
ERR2514330	3	a
ERR2514334	3	a
ERR2514348	3	a
ERR2514350	3	a
ERR2514351	3	a
ERR2514354	3	a
ERR2514358	3	a
ERR2514361	3	a
ERR2514363	3	a
ERR2514366	3	a
ERR2514369	3	a
ERR2514373	3	a
ERR2514380	3	a
ERR2514384	3	a
ERR2514387	3	a
ERR2514388	3	a
ERR2514389	3	a
ERR2514399	3	a
ERR2514401	3	a
ERR2514409	3	a
ERR2514416	3	a
ERR2514417	3	a
ERR2514425	3	a
ERR2514431	3	a
ERR2514438	3	a
ERR2514440	3	a
ERR2514449	3	a
ERR2514452	3	a
ERR2514455	3	a
ERR2514456	3	a
ERR2514459	3	a
ERR2514461	3	a
ERR2514463	3	a
ERR2514464	3	a
ERR2514465	3	a
ERR2514466	3	a
ERR2514467	3	a
ERR2514468	3	a
ERR2514470	3	a
ERR2514471	3	a
ERR2514481	3	a
ERR2514498	3	a
ERR2514511	3	a
ERR2514514	3	a
ERR2514516	3	a
ERR2514517	3	a
ERR2514522	3	a
ERR2514524	3	a
ERR2514529	3	a
ERR2514537	3	a
ERR2514538	3	a
ERR2514539	3	a
ERR2514540	3	a
ERR2514542	3	a
ERR2514543	3	a
ERR2514544	3	a
ERR2514546	3	a
ERR2514550	3	a
ERR2514556	3	a
ERR2514562	3	a
ERR2514566	3	a
ERR2514570	3	a
ERR2514572	3	a
ERR2514577	3	a
ERR2514579	3	a
ERR2514580	3	a
ERR2514584	3	a
ERR2514589	3	a
ERR2514593	3	a
ERR2514596	3	a
ERR2514597	3	a
ERR2514598	3	a
ERR2514599	3	a
ERR2514601	3	a
ERR2514603	3	a
ERR2514604	3	a
ERR2514609	3	a
ERR2514612	3	a
ERR2514620	3	a
ERR2514622	3	a
ERR2514624	3	a
ERR2514642	3	a
ERR2514644	3	a
ERR2514647	3	a
ERR2514648	3	a
ERR2514653	3	a
ERR2514660	3	a
ERR2514661	3	a
ERR2514675	3	a
ERR2514676	3	a
ERR2514678	3	a
ERR2514683	3	a
ERR2514693	3	a
ERR2514707	3	a
ERR2514717	3	a
ERR2514721	3	a
ERR2514722	3	a
ERR2514725	3	a
ERR2514726	3	a
ERR2514727	3	a
ERR2514728	3	a
ERR2514729	3	a
ERR2514736	3	a
ERR2514740	3	a
ERR2514741	3	a
ERR2514742	3	a
ERR2514748	3	a
ERR2514750	3	a
ERR2514753	3	a
ERR2514756	3	a
ERR2514760	3	a
ERR2514769	3	a
ERR2514772	3	a
ERR2514779	3	a
ERR2514781	3	a
ERR2514782	3	a
ERR2514799	3	a
ERR2514806	3	a
ERR2514816	3	a
ERR2514828	3	a
ERR2514829	3	a
ERR2514830	3	a
ERR2514833	3	a
ERR2514836	3	a
ERR2514839	3	a
ERR2514840	3	a
ERR2514841	3	a
ERR2514843	3	a
ERR2514847	3	a
ERR2514851	3	a
ERR2514856	3	a
ERR2514863	3	a
ERR2514867	3	a
ERR2514868	3	a
ERR2514869	3	a
ERR2514871	3	a
ERR2514873	3	a
ERR2514874	3	a
ERR2514876	3	a
ERR2514888	3	a
ERR2514892	3	a
ERR2514893	3	a
ERR2514894	3	a
ERR2514896	3	a
ERR2514903	3	a
ERR2514904	3	a
ERR2514908	3	a
ERR2514910	3	a
ERR2514917	3	a
ERR2514921	3	a
ERR2514923	3	a
ERR2514924	3	a
ERR2514925	3	a
ERR2514934	3	a
ERR2514935	3	a
ERR2514938	3	a
ERR2514945	3	a
ERR2514946	3	a
ERR2514949	3	a
ERR2514950	3	a
ERR2514954	3	a
ERR2514960	3	a
ERR2514965	3	a
ERR2514966	3	a
ERR2514967	3	a
ERR2514971	3	a
ERR2514975	3	a
ERR2514977	3	a
ERR2514978	3	a
ERR2514983	3	a
ERR2514984	3	a
ERR2514986	3	a
ERR2514989	3	a
ERR2514992	3	a
ERR2514994	3	a
ERR2515006	3	a
ERR2515007	3	a
ERR2515008	3	a
ERR2515012	3	a
ERR2515020	3	a
ERR2515022	3	a
ERR2515028	3	a
ERR2515032	3	a
ERR2515033	3	a
ERR2515037	3	a
ERR2515043	3	a
ERR2515046	3	a
ERR2515048	3	a
ERR2515053	3	a
ERR2515055	3	a
ERR2515056	3	a
ERR2515058	3	a
ERR2515059	3	a
ERR2515060	3	a
ERR2515067	3	a
ERR2515070	3	a
ERR2515074	3	a
ERR2515076	3	a
ERR2515077	3	a
ERR2515079	3	a
ERR2515080	3	a
ERR2515085	3	a
ERR2515089	3	a
ERR2515094	3	a
ERR2515098	3	a
ERR2515099	3	a
ERR2515100	3	a
ERR2515102	3	a
ERR2515108	3	a
ERR2515160	3	a
ERR2515162	3	a
ERR2515188	3	a
ERR2515253	3	a
ERR2515254	3	a
ERR2515261	3	a
ERR2515437	3	a
ERR2515454	3	a
ERR2515487	3	a
ERR2515526	3	a
ERR2515610	3	a
ERR2515683	3	a
ERR2515690	3	a
ERR2515744	3	a
ERR2515772	3	a
ERR2515945	3	a
ERR2516050	3	a
ERR2516130	3	a
ERR2516153	3	a
ERR2516180	3	a
ERR2516210	3	a
ERR2516271	3	a
ERR2516392	3	a
ERR2516402	3	a
ERR2516495	3	a
ERR2516549	3	a
ERR2516588	3	a
ERR2516596	3	a
ERR2516601	3	a
ERR2516604	3	a
ERR2516617	3	a
ERR2516627	3	a
ERR2516643	3	a
ERR2516655	3	a
ERR2516661	3	a
ERR2516688	3	a
ERR2516736	3	a
ERR2516746	3	a
ERR2516747	3	a
ERR2516750	3	a
ERR2516754	3	a
ERR2516764	3	a
ERR2516776	3	a
ERR2516782	3	a
ERR2516790	3	a
ERR2516791	3	a
ERR2516794	3	a
ERR2516800	3	a
ERR2516809	3	a
ERR2516814	3	a
ERR2516818	3	a
ERR2516821	3	a
ERR2516827	3	a
ERR2516830	3	a
ERR2516832	3	a
ERR2516839	3	a
ERR2516855	3	a
ERR2516871	3	a
ERR2516873	3	a
ERR2516874	3	a
ERR2516878	3	a
ERR2516883	3	a
ERR2516890	3	a
ERR2516894	3	a
ERR2516915	3	a
ERR2516918	3	a
ERR2516919	3	a
ERR2516923	3	a
ERR2516928	3	a
ERR2516933	3	a
ERR2516940	3	a
ERR2516947	3	a
ERR2516956	3	a
ERR2516971	3	a
ERR2516996	3	a
ERR2516999	3	a
ERR2517017	3	a
ERR2517020	3	a
ERR2517023	3	a
ERR2517024	3	a
ERR2517026	3	a
ERR2517034	3	a
ERR2517039	3	a
ERR2517041	3	a
ERR2517043	3	a
ERR2517048	3	a
ERR2517058	3	a
ERR2517063	3	a
ERR2517067	3	a
ERR2517068	3	a
ERR2517074	3	a
ERR2517081	3	a
ERR2517091	3	a
ERR2517093	3	a
ERR2517109	3	a
ERR2517110	3	a
ERR2517116	3	a
ERR2517126	3	a
ERR2517132	3	a
ERR2517134	3	a
ERR2517157	3	a
ERR2517181	3	a
ERR2517182	3	a
ERR2517184	3	a
ERR2517186	3	a
ERR2517189	3	a
ERR2517202	3	a
ERR2517210	3	a
ERR2517215	3	a
ERR2517220	3	a
ERR2517221	3	a
ERR2517225	3	a
ERR2517248	3	a
ERR2517252	3	a
ERR2517255	3	a
ERR2517257	3	a
ERR2517263	3	a
ERR2517267	3	a
ERR2517289	3	a
ERR2517290	3	a
ERR2517292	3	a
ERR2517324	3	a
ERR2517338	3	a
ERR2517351	3	a
ERR2517355	3	a
ERR2517375	3	a
ERR2517394	3	a
ERR2517399	3	a
ERR2517411	3	a
ERR2517412	3	a
ERR2517417	3	a
ERR2517421	3	a
ERR2517433	3	a
ERR2517438	3	a
ERR2517439	3	a
ERR2517445	3	a
ERR2517448	3	a
ERR2517457	3	a
ERR2517465	3	a
ERR2517466	3	a
ERR2517483	3	a
ERR2517486	3	a
ERR2517488	3	a
ERR2517491	3	a
ERR2517498	3	a
ERR2517501	3	a
ERR2517506	3	a
ERR2517510	3	a
ERR2517525	3	a
ERR2517574	3	a
ERR2517576	3	a
ERR2517586	3	a
ERR2517587	3	a
ERR2517599	3	a
ERR2517601	3	a
ERR2517602	3	a
ERR2517605	3	a
ERR2517620	3	a
ERR2517621	3	a
ERR2517622	3	a
ERR2517623	3	a
ERR2517625	3	a
ERR2517634	3	a
ERR2517640	3	a
ERR2517649	3	a
ERR550629	3	b
ERR550662	3	b
ERR550699	3	b
ERR550717	3	b
ERR550746	3	b
ERR550774	3	b
ERR550796	3	b
ERR550876	3	b
ERR550880	3	b
ERR550890	3	b
ERR550955	3	b
ERR550978	3	b
ERR551013	3	b
ERR551224	3	b
ERR551260	3	b
ERR551270	3	b
ERR551385	3	b
ERR551396	3	b
ERR551397	3	b
ERR551559	3	b
ERR551658	3	b
ERR551751	3	b
ERR551837	3	b
ERR551916	3	b
ERR551936	3	b
ERR552146	3	b
ERR552233	3	b
ERR552264	3	b
ERR552436	3	b
ERR552449	3	b
ERR552539	3	b
ERR552715	3	b
ERR552717	3	b
ERR552722	3	b
ERR552820	3	b
ERR552861	3	b
ERR552862	3	b
ERR552863	3	b
ERR552920	3	b
ERR552944	3	b
ERR553069	3	b
ERR553100	3	b
ERR553283	3	b
ERR553296	3	b
ERR553349	3	b
ERS389393	3	b
ERS389409	3	b
ERS389412	3	b
ERS389417	3	b
ERS389424	3	b
ERS389426	3	b
ERS389428	3	b
ERS389429	3	b
ERS389430	3	b
ERS389434	3	b
ERS389436	3	b
ERS389447	3	b
ERS389463	3	b
ERS389477	3	b
ERS389483	3	b
ERS389486	3	b
ERS389490	3	b
ERS389507	3	b
ERS389510	3	b
ERS389525	3	b
ERS389539	3	b
ERS389541	3	b
ERS389548	3	b
ERS389559	3	b
ERS389565	3	b
ERS389568	3	b
ERS389580	3	b
ERS389581	3	b
ERS389587	3	b
SRR2099924	3	b
SRR2099927	3	b
SRR2099929	3	b
SRR2099930	3	b
SRR2099932	3	b
SRR2099935	3	b
SRR2099947	3	b
SRR2099953	3	b
SRR2099954	3	b
SRR2099977	3	b
SRR2099978	3	b
SRR2099983	3	b
SRR2099986	3	b
SRR2100019	3	b
SRR2100020	3	b
SRR2100021	3	b
SRR2100024	3	b
SRR2100025	3	b
SRR2100028	3	b
SRR2100031	3	b
SRR2100036	3	b
SRR2100040	3	b
SRR2100041	3	b
SRR2100042	3	b
SRR2100044	3	b
SRR2100048	3	b
SRR2100049	3	b
SRR2100051	3	b
SRR2100053	3	b
SRR2100064	3	b
SRR2100075	3	b
SRR2100077	3	b
SRR2100078	3	b
SRR2100079	3	b
SRR2100081	3	b
SRR2100082	3	b
SRR2100083	3	b
SRR2100084	3	b
SRR2100088	3	b
SRR2100089	3	b
SRR2100090	3	b
SRR2100091	3	b
SRR2100099	3	b
SRR2100102	3	b
SRR2100105	3	b
SRR2100106	3	b
SRR2100108	3	b
SRR2100110	3	b
SRR2100111	3	b
SRR2100112	3	b
SRR2100114	3	b
SRR2100115	3	b
SRR2100116	3	b
SRR2100117	3	b
SRR2100119	3	b
SRR2100120	3	b
SRR2100121	3	b
SRR2100123	3	b
SRR2100124	3	b
SRR2100125	3	b
SRR2100126	3	b
SRR2100129	3	b
SRR2100133	3	b
SRR2100136	3	b
SRR2100137	3	b
SRR2100141	3	b
SRR2100151	3	b
SRR2100154	3	b
SRR2100156	3	b
SRR2100162	3	b
SRR2100167	3	b
SRR2100174	3	b
SRR2100176	3	b
SRR2100185	3	b
SRR2100192	3	b
SRR2100195	3	b
SRR2100201	3	b
SRR2100205	3	b
SRR2100208	3	b
SRR2100216	3	b
SRR2100224	3	b
SRR2100225	3	b
SRR2100228	3	b
SRR2100229	3	b
SRR2100233	3	b
SRR2100235	3	b
SRR2100236	3	b
SRR2100237	3	b
SRR2100240	3	b
SRR2100247	3	b
SRR2100248	3	b
SRR2100268	3	b
SRR2100269	3	b
SRR2100272	3	b
SRR2100273	3	b
SRR2100279	3	b
SRR2100281	3	b
SRR2100282	3	b
SRR2100289	3	b
SRR2100293	3	b
SRR2100294	3	b
SRR2100297	3	b
SRR2100303	3	b
SRR2100304	3	b
SRR2100309	3	b
SRR2100315	3	b
SRR2100320	3	b
SRR2100321	3	b
SRR2100323	3	b
SRR2100329	3	b
SRR2100330	3	b
SRR2100336	3	b
SRR2100337	3	b
SRR2100340	3	b
SRR2100347	3	b
SRR2100350	3	b
SRR2100351	3	b
SRR2100355	3	b
SRR2100356	3	b
SRR2100357	3	b
SRR2100358	3	b
SRR2100359	3	b
SRR2100360	3	b
SRR2100363	3	b
SRR2100364	3	b
SRR2100365	3	b
SRR2100366	3	b
SRR2100368	3	b
SRR2100369	3	b
SRR2100371	3	b
SRR2100372	3	b
SRR2100376	3	b
SRR2100378	3	b
SRR2100380	3	b
SRR2100385	3	b
SRR2100401	3	b
SRR2100404	3	b
SRR2100405	3	b
SRR2100411	3	b
SRR2100436	3	b
SRR2100438	3	b
SRR2100442	3	b
SRR2100445	3	b
SRR2100448	3	b
SRR2100450	3	b
SRR2100451	3	b
SRR2100458	3	b
SRR2100470	3	b
SRR2100471	3	b
SRR2100473	3	b
SRR2100475	3	b
SRR2100477	3	b
SRR2100478	3	b
SRR2100480	3	b
SRR2100485	3	b
SRR2100486	3	b
SRR2100488	3	b
SRR2100492	3	b
SRR2100494	3	b
SRR2100495	3	b
SRR2100498	3	b
SRR2100499	3	b
SRR2100503	3	b
SRR2100506	3	b
SRR2100507	3	b
SRR2100509	3	b
SRR2100510	3	b
SRR2100511	3	b
SRR2100512	3	b
SRR2100513	3	b
SRR2100514	3	b
SRR2100516	3	b
SRR2100518	3	b
SRR2100520	3	b
SRR2100523	3	b
SRR2100524	3	b
SRR2100528	3	b
SRR2100530	3	b
SRR2100532	3	b
SRR2100534	3	b
SRR2100535	3	b
SRR2100537	3	b
SRR2100538	3	b
SRR2100544	3	b
SRR2100546	3	b
SRR2100550	3	b
SRR2100551	3	b
SRR2100553	3	b
SRR2100554	3	b
SRR2100556	3	b
SRR2100557	3	b
SRR2100558	3	b
SRR2100562	3	b
SRR2100566	3	b
SRR2100567	3	b
SRR2100568	3	b
SRR2100572	3	b
SRR2100575	3	b
SRR2100584	3	b
SRR2100585	3	b
SRR2100587	3	b
SRR2100589	3	b
SRR2100598	3	b
SRR2100599	3	b
SRR2100602	3	b
SRR2100605	3	b
SRR2100607	3	b
SRR2100609	3	b
SRR2100611	3	b
SRR2100614	3	b
SRR2100618	3	b
SRR2100621	3	b
SRR2100624	3	b
SRR2100628	3	b
SRR2100629	3	b
SRR2100633	3	b
SRR2100634	3	b
SRR2100637	3	b
SRR2100639	3	b
SRR2100641	3	b
SRR2100644	3	b
SRR2100646	3	b
SRR2100652	3	b
SRR2100653	3	b
SRR2100655	3	b
SRR2100658	3	b
SRR2100661	3	b
SRR2100666	3	b
SRR2100673	3	b
SRR2100674	3	b
SRR2100676	3	b
SRR2100678	3	b
SRR2100681	3	b
SRR2100682	3	b
SRR2100694	3	b
SRR2100697	3	b
SRR2100700	3	b
SRR2100703	3	b
SRR2100706	3	b
SRR2100707	3	b
SRR2100710	3	b
SRR2100711	3	b
SRR2100715	3	b
SRR2100729	3	b
SRR2100730	3	b
SRR2100736	3	b
SRR2100748	3	b
SRR2100756	3	b
SRR2100761	3	b
SRR2100764	3	b
SRR2100770	3	b
SRR2100771	3	b
SRR2100772	3	b
SRR2100774	3	b
SRR2100780	3	b
SRR2100782	3	b
SRR2100786	3	b
SRR2100791	3	b
SRR2100798	3	b
SRR2100800	3	b
SRR2100801	3	b
SRR2100807	3	b
SRR2100808	3	b
SRR2100819	3	b
SRR2100827	3	b
SRR2100838	3	b
SRR2100839	3	b
SRR2100841	3	b
SRR2100842	3	b
SRR2100843	3	b
SRR2100845	3	b
SRR2100849	3	b
SRR2100850	3	b
SRR2100852	3	b
SRR2100857	3	b
SRR2100859	3	b
SRR2100860	3	b
SRR2100861	3	b
SRR2100862	3	b
SRR2100863	3	b
SRR2100866	3	b
SRR2100875	3	b
SRR2100879	3	b
SRR2100885	3	b
SRR2100892	3	b
SRR2100917	3	b
SRR2100921	3	b
SRR2100927	3	b
SRR2100928	3	b
SRR2100931	3	b
SRR2100932	3	b
SRR2100934	3	b
SRR2100937	3	b
SRR2100938	3	b
SRR2100940	3	b
SRR2100941	3	b
SRR2100943	3	b
SRR2100944	3	b
SRR2100947	3	b
SRR2100953	3	b
SRR2100955	3	b
SRR2100958	3	b
SRR2100960	3	b
SRR2100967	3	b
SRR2100969	3	b
SRR2100971	3	b
SRR2100973	3	b
SRR2100974	3	b
SRR2100975	3	b
SRR2100980	3	b
SRR2100981	3	b
SRR2100986	3	b
SRR2100988	3	b
SRR2100996	3	b
SRR2100998	3	b
SRR2100999	3	b
SRR2101000	3	b
SRR2101004	3	b
SRR2101009	3	b
SRR2101012	3	b
SRR2101019	3	b
SRR2101021	3	b
SRR2101022	3	b
SRR2101023	3	b
SRR2101027	3	b
SRR2101028	3	b
SRR2101029	3	b
SRR2101030	3	b
SRR2101031	3	b
SRR2101033	3	b
SRR2101034	3	b
SRR2101035	3	b
SRR2101036	3	b
SRR2101038	3	b
SRR2101043	3	b
SRR2101045	3	b
SRR2101050	3	b
SRR2101051	3	b
SRR2101056	3	b
SRR2101064	3	b
SRR2101072	3	b
SRR2101079	3	b
SRR2101083	3	b
SRR2101105	3	b
SRR2101109	3	b
SRR2101117	3	b
SRR2101137	3	b
SRR2101143	3	b
SRR2101153	3	b
SRR2101154	3	b
SRR2101156	3	b
SRR2101157	3	b
SRR2101158	3	b
SRR2101159	3	b
SRR2101160	3	b
SRR2101162	3	b
SRR2101163	3	b
SRR2101164	3	b
SRR2101165	3	b
SRR2101166	3	b
SRR2101167	3	b
SRR2101174	3	b
SRR2101179	3	b
SRR2101180	3	b
SRR2101182	3	b
SRR2101185	3	b
SRR2101186	3	b
SRR2101187	3	b
SRR2101188	3	b
SRR2101189	3	b
SRR2101190	3	b
SRR2101193	3	b
SRR2101194	3	b
SRR2101196	3	b
SRR2101197	3	b
SRR2101201	3	b
SRR2101204	3	b
SRR2101205	3	b
SRR2101206	3	b
SRR2101208	3	b
SRR2101210	3	b
SRR2101211	3	b
SRR2101212	3	b
SRR2101213	3	b
SRR2101214	3	b
SRR2101215	3	b
SRR2101216	3	b
SRR2101217	3	b
SRR2101218	3	b
SRR2101223	3	b
SRR2101225	3	b
SRR2101228	3	b
SRR2101229	3	b
SRR2101239	3	b
SRR2101244	3	b
SRR2101246	3	b
SRR2101251	3	b
SRR2101253	3	b
SRR2101255	3	b
SRR2101258	3	b
SRR2101287	3	b
SRR2101288	3	b
SRR2101289	3	b
SRR2101290	3	b
SRR2101295	3	b
SRR2101302	3	b
SRR2101324	3	b
SRR2101345	3	b
SRR2101350	3	b
SRR2101422	3	b
SRR2101489	3	b
SRR2101496	3	b
SRR2101528	3	b
SRR2101562	3	b
SRR2101613	3	b
SRR2101810	3	b
SRR2101819	3	b
SRR2101820	3	b
SRR2101826	3	b
SRR3675217	3	a
SRR3675224	3	a
SRR3675238	3	a
SRR3675255	3	a
SRR3675273	3	a
SRR3675391	3	a
SRR3675439	3	a
SRR3675454	3	a
SRR3675469	3	a
SRR3675489	3	a
SRR3675519	3	a
SRR3675530	3	a
SRR3675532	3	a
SRR3675535	3	a
SRR3675543	3	a
SRR3675579	3	a
SRR3675587	3	a
SRR5817467	3	a
SRR6044774	3	a
SRR6044778	3	a
SRR6044784	3	a
SRR6044805	3	a
SRR6044817	3	a
SRR6044856	3	a
SRR6044863	3	a
SRR6044904	3	a
SRR6044933	3	a
SRR6044956	3	a
SRR6044963	3	a
SRR6044964	3	a
SRR6044975	3	a
SRR6044981	3	a
SRR6044982	3	a
SRR6044993	3	a
SRR6045043	3	a
SRR6045065	3	a
SRR6045089	3	a
SRR6045097	3	a
SRR6045106	3	a
SRR6045108	3	a
SRR6045109	3	a
SRR6045110	3	a
SRR6045119	3	a
SRR6045135	3	a
SRR6045141	3	a
SRR6045142	3	a
SRR6045146	3	a
SRR6045148	3	a
SRR6045165	3	a
SRR6045168	3	a
SRR6045177	3	a
SRR6045178	3	a
SRR6045189	3	a
SRR6045197	3	a
SRR6045211	3	a
SRR6045240	3	a
SRR6045256	3	a
SRR6045288	3	a
SRR6045293	3	a
SRR6045323	3	a
SRR6045333	3	a
SRR6045336	3	a
SRR6045343	3	a
SRR6045351	3	a
SRR6045365	3	a
SRR6045387	3	a
SRR6045421	3	a
SRR6045430	3	a
SRR6045432	3	a
SRR6045441	3	a
SRR6045447	3	a
SRR6045449	3	a
SRR6045460	3	a
SRR6045473	3	a
SRR6045482	3	a
SRR6045523	3	a
SRR6045533	3	a
SRR6045563	3	a
SRR6045576	3	a
SRR6045590	3	a
SRR6045613	3	a
SRR6045620	3	a
SRR6045673	3	a
SRR6045685	3	a
SRR6045689	3	a
SRR6045696	3	a
SRR6045699	3	a
SRR6045713	3	a
SRR6045726	3	a
SRR6045730	3	a
SRR6045741	3	a
SRR6045742	3	a
SRR6045743	3	a
SRR6045774	3	a
SRR6045779	3	a
SRR6045781	3	a
SRR6045799	3	a
SRR6045825	3	a
SRR6045831	3	a
SRR6045837	3	a
SRR6045838	3	a
SRR6045873	3	a
SRR6045876	3	a
SRR6045905	3	a
SRR6045915	3	a
SRR6045934	3	a
SRR6045945	3	a
SRR6045947	3	a
SRR6045958	3	a
SRR6045966	3	a
SRR6045981	3	a
SRR6045992	3	a
SRR6045997	3	a
SRR6046020	3	a
SRR6046023	3	a
SRR6046042	3	a
SRR6046048	3	a
SRR6046062	3	a
SRR6046064	3	a
SRR6046065	3	a
SRR6046076	3	a
SRR6046093	3	a
SRR6046099	3	a
SRR6046115	3	a
SRR6046127	3	a
SRR6046173	3	a
SRR6046217	3	a
SRR6046221	3	a
SRR6046223	3	a
SRR6046236	3	a
SRR6046246	3	a
SRR6046276	3	a
SRR6046279	3	a
SRR6046285	3	a
SRR6046288	3	a
SRR6046290	3	a
SRR6046291	3	a
SRR6046358	3	a
SRR6046376	3	a
SRR6046405	3	a
SRR6046415	3	a
SRR6046417	3	a
SRR6046418	3	a
SRR6046433	3	a
SRR6046435	3	a
SRR6046442	3	a
SRR6046457	3	a
SRR6046461	3	a
SRR6046512	3	a
SRR6046518	3	a
SRR6046544	3	a
SRR6046551	3	a
SRR6046553	3	a
SRR6046558	3	a
SRR6046607	3	a
SRR6046608	3	a
SRR6046626	3	a
SRR6046631	3	a
SRR6046634	3	a
SRR6046652	3	a
SRR6046656	3	a
SRR6046658	3	a
SRR6046679	3	a
SRR6046693	3	a
SRR6046716	3	a
SRR6046717	3	a
SRR6046718	3	a
SRR6046743	3	a
SRR6046750	3	a
SRR6046753	3	a
SRR6046761	3	a
SRR6046762	3	a
SRR6046775	3	a
SRR6046782	3	a
SRR6046785	3	a
SRR6046799	3	a
SRR6046803	3	a
SRR6046812	3	a
SRR6046827	3	a
SRR6046864	3	a
SRR6046865	3	a
SRR6046888	3	a
SRR6046898	3	a
SRR6046905	3	a
SRR6339641	3	a
SRR6339642	3	a
SRR6339644	3	a
SRR671741	3	a
SRR671873	3	a
ERR133829	4	a
ERR2041708	4	a
ERR2199851	4	a
ERR2199860	4	a
ERR2199947	4	a
ERR2510137	4	a
ERR2510166	4	a
ERR2510168	4	a
ERR2510171	4	a
ERR2510175	4	a
ERR2510182	4	a
ERR2510184	4	a
ERR2510231	4	a
ERR2510234	4	a
ERR2510675	4	a
ERR2510692	4	a
ERR2510830	4	a
ERR2512852	4	a
ERR2513221	4	a
ERR2513713	4	a
ERR2514076	4	a
ERR2514189	4	a
ERR2514395	4	a
ERR2516176	4	a
ERR2516220	4	a
ERR2516228	4	a
ERR2516366	4	a
ERR2516414	4	a
ERR2516430	4	a
ERR2516458	4	a
ERR2516472	4	a
ERR2516483	4	a
ERR2516503	4	a
ERR2516509	4	a
ERR2516521	4	a
ERR2516534	4	a
ERR2516541	4	a
ERR2516548	4	a
ERR2516561	4	a
ERR2516565	4	a
ERR2516576	4	a
ERR2516591	4	a
ERR2516599	4	a
ERR2516645	4	a
ERR2516650	4	a
ERR2516667	4	a
ERR2516678	4	a
ERR2516706	4	a
ERR2517164	4	a
ERR2517277	4	a
ERR2517392	4	a
ERR2517428	4	a
ERR2517447	4	a
ERR2517475	4	a
ERR2517519	4	a
ERR550635	4	b
ERR550924	4	b
ERR551462	4	b
ERR551574	4	b
ERR551657	4	b
ERR551762	4	b
ERR552175	4	b
ERR552272	4	b
ERR552379	4	b
ERR553174	4	b
ERR553346	4	b
ERR553390	4	b
SRR2100564	4	b
SRR3675589	4	a
ERR133874	4.1	a
ERR133937	4.1	a
ERR137224	4.1	a
ERR2041793	4.1	a
ERR2199838	4.1	a
[truncated: 8,220 more rows]
