# Supplementary material for: Identification of region of difference and H37Rv-related deletion in Mycobacterium tuberculosis complex by structural variant detection and genome assembly
Source: Front Microbiol. 2022 Sep 8;13:984582. doi: 10.3389/fmicb.2022.984582 (PMC9493256; doi:10.3389/fmicb.2022.984582)
Supplement: Supplementary file 6 [file Table_6.XLSX]

## Sheet: Sheet1
Supplementary Material 8. Importance of deleted genes in RDs. Essential (ES), Growth-Defect (GD), Non-Essential (NE), Growth-Advantage (GA), Uncertain (for short empty genes) and Uknown (unable to judge)
RD				Gnene	Description	Importance
		RDcap_Spain1		Rv0026	hypothetical protein	NE
				Rv0027	hypothetical protein	NE
				Rv0028	hypothetical protein	NE
				Rv0029	hypothetical protein	NE
				Rv0030	hypothetical protein	NE
			RD301	bioF2	Possible 8-amino-7-oxononanoate synthase BioF2 (AONS) (8-amino-7-ketopelargonate synthase) (7-keto-8-amino-pelargonic acid synthetase) (7-KAP synthetase) (L-alanine--pimelyl CoA ligase)	NE
		RD105ext		Rv0068	Probable oxidoreductase	NE
				sdaA	Probable L-serine dehydratase SdaA (L-serine deaminase) (SDH) (L-SD)	NE
				glyA2	Serine hydroxymethyltransferase GlyA2 (serine methylase 2) (SHMT 2)	NE
			RD105	Rv0071	Possible maturase	NE
				Rv0072	Probable glutamine-transport transmembrane protein ABC transporter	NE
				Rv0073	Probable glutamine-transport ATP-binding protein ABC transporter	NE
				Rv0074	hypothetical protein	NE
				Rv0075	Probable aminotransferase	NE
			RD701	PE_PGRS2	PE-PGRS family protein PE_PGRS2	NE
			RD302	msrA	Probable peptide methionine sulfoxide reductase MsrA (protein-methionine-S-oxide reductase) (peptide met(O) reductase)	NE
				Rv0138	hypothetical protein	GA
			RD501	Rv0145	Possible S-adenosylmethionine-dependent methyltransferase	NE
			RDcap_Spain3	PE4	PE family protein PE4	GA
			RD702	bglS	Probable beta-glucosidase BglS (gentiobiase) (cellobiase) (beta-D-glucoside glucohydrolase)	NE
				mymT	Metallothionein, MymT	NE
			RD10	Rv0221	Possible triacylglycerol synthase (diacylglycerol acyltransferase)	NE
				echA1	Probable enoyl-CoA hydratase EchA1 (enoyl hydrase) (unsaturated acyl-CoA hydratase) (crotonase)	NE
				Rv0223c	Probable aldehyde dehydrogenase	NE
			RD303	narU	Probable integral membrane nitrite extrusion protein NarU (nitrite facilitator)	GA
		RD502oryx	RD502cap_1	Rv0303	Probable dehydrogenase/reductase	NE
			RD502cap_2	PPE5	PPE family protein PPE5	NE
			RD304	PPE8	PPE family protein PPE8	GA
			RD115	Rv0376c	hypothetical protein	NE
				Rv0377	Probable transcriptional regulatory protein (probably LysR-family)	NE
				Rv0378	Conserved hypothetical glycine rich protein	Uncertain
			RD305	ndhA	Probable membrane NADH dehydrogenase NdhA	NE
			RD122	Rv0576	Probable transcriptional regulatory protein (possibly ArsR-family)	NE
			RD503	vapC28	Possible toxin VapC28 Contains PIN domain	NE
				Rv0609A	hypothetical protein	Uncertain
			RD504	lpqR	Probable conserved lipoprotein LpqR	NE
				Rv0839	hypothetical protein	NE
		RD505 & RD505ext		Rv0968	hypothetical protein	NE
				ctpV	Probable metal cation transporter P-type ATPase CtpV	NE
			RD506	PPE15	PPE family protein PPE15	NE
		RD306 & RD317		Rv1179c	hypothetical protein	NE
			RD142	sigI	Possible alternative RNA polymerase sigma factor SigI	NE
				Rv1190	hypothetical protein	NE
				Rv1191	hypothetical protein	NE
				Rv1192	hypothetical protein	NE
			RD13	Rv1255c	Probable transcriptional regulatory protein	NE
				cyp130	Probable cytochrome P450 130 Cyp130	NE
				Rv1257c	Probable oxidoreductase	NE
		RD711		Rv1333	Probable hydrolase	NE
			RD761	mec	Possible hydrolase	NE
				cysO	Sulfur carrier protein CysO	GA
				cysM	Cysteine synthase B CysM (CSASE B) (O-phosphoserine sulfhydrylase B) (O-phosphoserine (thiol)-lyase B)	GA
			RD4	Rv1506c	Hypothetical protein	NE
				Rv1507c	hypothetical protein	NE
				Rv1507A	Hypothetical protein	NE
				Rv1508c	Probable membrane protein	NE
				Rv1508A	hypothetical protein	NE
				Rv1509	Hypothetical protein	NE
				Rv1510	Conserved probable membrane protein	NE
				gmdA	GDP-D-mannose dehydratase GmdA (GDP-mannose 4,6 dehydratase) (GMD)	NE
				epiA	Probable nucleotide-sugar epimerase EpiA	NE
				Rv1513	hypothetical protein	NE
				Rv1514c	hypothetical protein	NE
				Rv1515c	hypothetical protein	NE
				Rv1516c	Probable sugar transferase	NE
			RD750	Rv1519	hypothetical protein	NE
				Rv1520	Probable sugar transferase	NE
		RD307		mmpL12	Probable conserved transmembrane transport protein MmpL12	NE
				Rv1523	Probable methyltransferase	NE
			RD147c	Rv1524	Probable glycosyltransferase	NE
				wbbL2	Possible rhamnosyl transferase WbbL2	NE
				Rv1526c	Probable glycosyltransferase	NE
			RD308	pks5	Probable polyketide synthase Pks5	NE
			RD742	pks7	Probable polyketide synthase Pks7	NE
	RD507			cyp139	Probable cytochrome P450 139 Cyp139	NE
				Rv1667c	Probable second part of macrolide-transport ATP-binding protein ABC transporter	NE
				Rv1669	Hypothetical protein	NE
				Rv1670	hypothetical protein	NE
		RD150		Rv1671	Probable membrane protein	NE
			RD309	Rv1672c	Probable conserved integral membrane transport protein	NE
				Rv1673c	hypothetical protein	NE
				Rv1674c	Probable transcriptional regulatory protein	NE
				cmr	Probable transcriptional regulatory protein Cmr	NE
				Rv1676	hypothetical protein	NE
			RD508	gabD2	Possible succinate-semialdehyde dehydrogenase [NADP+] dependent (SSDH) GabD2	NE
			RD509	PPE24	PPE family protein PPE24	NE
			RD510	cyp144	Probable cytochrome P450 144 Cyp144	NE
		RDsur1	RDoryx1	lppT	Probable lipoprotein LppT	NE
				PPE28	PPE family protein PPE28	NE
				PPE29	PPE family protein PPE29	NE
				PPE30	PPE family protein PPE30	NE
				PE_PGRS32	PE-PGRS family protein PE_PGRS32	NE
				Rv1804c	hypothetical protein	NE
				Rv1805c	Hypothetical protein	NE
				PE20	PE family protein PE20	NE
				PPE32	PPE family protein PPE32	GA
				PPE33	PPE family protein PPE33	NE
				Rv1810	hypothetical protein	NE
				mgtC	Possible Mg2+ transport P-type ATPase C MgtC	GA
				Rv1812c	Probable dehydrogenase	NE
				Rv1813c	hypothetical protein	NE
			RD163(New)	glnA3	Probable glutamine synthetase GlnA3 (glutamine synthase) (GS-I)	NE
				Rv1879	hypothetical protein	NE
			RD167	Rv1927	hypothetical protein	NE
				Rv1928c	Probable short-chain type dehydrogenase/reductase	NE
				Rv1929c	hypothetical protein	NE
				Rv1930c	hypothetical protein	NE
				Rv1931c	Probable transcriptional regulatory protein	NE
				tpx	Probable thiol peroxidase Tpx	NE
				fadE18	Probable acyl-CoA dehydrogenase FadE18	NE
			RD310	lppG	Possible lipoprotein	NE
				Rv1947	Hypothetical protein	NE
RD7				yrbE3A	Conserved hypothetical integral membrane protein YrbE3A	NE
				yrbE3B	Conserved hypothetical integral membrane protein YrbE3B	NE
				mce3A	Mce-family protein Mce3A	NE
				mce3B	Mce-family protein Mce3B	NE
				mce3C	Mce-family protein Mce3C	NE
				mce3D	Mce-family protein Mce3D	NE
				lprM	Possible Mce-family lipoprotein LprM (Mce-family lipoprotein Mce3E)	NE
				mce3F	Mce-family protein Mce3F	NE
				Rv1972	Probable conserved Mce associated membrane protein	NE
				Rv1973	Possible conserved Mce associated membrane protein	NE
				Rv1974	Probable conserved membrane protein	NE
				Rv1975	hypothetical protein	NE
				Rv1976c	hypothetical protein	NE
	RD713			Rv1977	hypothetical protein	NE
RD2		RD2seal	RD2_ER	Rv1978	hypothetical protein	NE
				Rv1979c	Possible conserved permease	GA
				mpt64	Immunogenic protein Mpt64 (antigen Mpt64/MPB64)	GA
				nrdF1	Ribonucleoside-diphosphate reductase (beta chain) NrdF1 (ribonucleotide reductase small subunit) (R2F protein)	GA
				vapC36	Possible toxin VapC36 Contains PIN domain	NE
				vapB36	Possible antitoxin VapB36	NE
				PE_PGRS35	PE-PGRS family protein PE_PGRS35	GA
				cfp21	Probable cutinase precursor CFP21	GA
				RV1984a	Unknown	Unknown
				Rv1985c	Probable transcriptional regulatory protein (probably LysR-family)	NE
				Rv1986	Probable conserved integral membrane protein	NE
				Rv1987	Possible chitinase	NE
				erm(37)	Probable 23S rRNA methyltransferase Erm(37)	NE
		RD174	RD743	ctpG	Probable metal cation transporter P-type ATPase G CtpG	NE
				Rv1993c	hypothetical protein	NE
				cmtR	Metal sensor transcriptional regulator CmtR (ArsR-SmtB family)	NE
				Rv1995	hypothetical protein	GA
				Rv1996	Universal stress protein family protein	GA
				ctpF	Probable metal cation transporter P-type ATPase A CtpF	NE
		RD511		Rv2016	Hypothetical protein	NE
				Rv2017	Transcriptional regulatory protein	ES
			RD724	Rv2018	hypothetical protein	NE
				Rv2019	hypothetical protein	GA
		RD512		cobN	Cobalamin biosynthesis protein CobN	NE
		RD9		cobL	Precorrin-6Y C(5,15)-methyltransferase (decarboxylating) CobL	NE
				Rv2073c	Probable shortchain dehydrogenase	NE
				Rv2074	Possible pyridoxamine 5'-phosphate oxidase (PNP/PMP oxidase) (pyridoxinephosphate oxidase) (PNPOX) (pyridoxine 5'-phosphate oxidase)	NE
				Rv2075c	Possible hypothetical exported or envelope protein	NE
		RD178		helZ	Probable helicase HelZ	NE
				Rv2102	hypothetical protein	NE
		RD181	RDsur2	Rv2261c	hypothetical protein	NE
				Rv2263	Possible oxidoreductase	NE
			RD182	lppN	Probable lipoprotein LppN	NE
				Rv2271	hypothetical protein	NE
				Rv2272	Probable conserved transmembrane protein	NE
				Rv2273	Probable conserved transmembrane protein	NE
				mazF8	Possible toxin MazF8	NE
				mazE8	Possible antitoxin MazE8	NE
				Rv2275	hypothetical protein	NE
				cyp121	Cytochrome P450 121 Cyp121	NE
				Rv2277c	Possible glycerolphosphodiesterase	NE
				Rv2280	Probable dehydrogenase	NE
			ND1	lppO	Probable conserved lipoprotein LppO	NE
				sseB	Probable thiosulfate sulfurtransferase SseB	NE
			RD183	Rv2313c	Hypothetical protein	NE
				Rv2314c	hypothetical protein	NE
				Rv2315c	hypothetical protein	NE
RD5 & RD5bcg				esxO	Putative ESAT-6 like protein EsxO (ESAT-6 like protein 6)	GA
				esxP	Putative ESAT-6 like protein EsxP (ESAT-6 like protein 7)	GA
				Rv2348c	Hypothetical protein	GA
	RD5sur	RD5das		plcC	Probable phospholipase C 3 PlcC	GA
			RD5oryx	plcB	Membrane-associated phospholipase C 2 PlcB	GA
				plcA	Membrane-associated phospholipase C 1 PlcA (MTP40 antigen)	GA
				PPE38	PPE family protein PPE38	GA
				PPE39	PPE family protein PPE39	NE
			RD513	Rv2365c	hypothetical protein	NE
			RD193	Rv2406c	hypothetical protein	NE
				Rv2407	hypothetical protein	NE
			RD311	Rv2434c	Probable conserved transmembrane protein	NE
			RD312	Rv2478c	hypothetical protein	NE
			RD727	Rv2578c	hypothetical protein	NE
				dhaA	Possible haloalkane dehalogenase DhaA (1-chlorohexane halidohydrolase)	NE
			RD11	valU	tRNA	Unknown
				Rv2645	Hypothetical protein	NE
				Rv2646	Probable integrase	NE
				Rv2647	Hypothetical protein	NE
				Rv2650c	Possible PhiRv2 prophage protein	GD
				Rv2651c	Possible PhiRv2 prophage protease	GD
				Rv2652c	Probable PhiRv2 prophage protein	GD
				Rv2653c	Possible PhiRv2 prophage protein	NE
				Rv2654c	Possible PhiRv2 prophage protein	Uncertain
				Rv2655c	Possible PhiRv2 prophage protein	NE
				Rv2656c	Possible PhiRv2 prophage protein	NE
				Rv2657c	Probable PhiRv2 prophage protein	NE
				Rv2658c	Possible prophage protein	NE
				Rv2659c	Probable PhiRv2 prophage integrase	NE
				Rv2660c	Hypothetical protein	NE
			RD313	fadE20	Probable acyl-CoA dehydrogenase FadE20	NE
			RD213a	Rv2943	Probable transposase for insertion sequence element IS1533	NE
				Rv2943A	Possible transposase	NE
				Rv2944	Possible transposase for insertion sequence element IS1533	NE
			RD514	esxQ	ESAT-6 like protein EsxQ (TB12.9) (ESAT-6 like protein 8)	NE
				PPE46	PPE family protein PPE46	NE
				esxR	Secreted ESAT-6 like protein EsxR (TB10.3) (ESAT-6 like protein 9)	NE
				esxS	ESAT-6 like protein EsxS	NE
				PPE47	Unknown	Unknown
			RDVirs_das	Rv3081	hypothetical protein	NE
				virS	Virulence-regulating transcriptional regulator VirS (AraC/XylS family)	NE
			RD219	Rv3083	Probable monooxygenase (hydroxylase)	NE
				lipR	Probable acetyl-hydrolase/esterase LipR	NE
				Rv3085	Probable short-chain type dehydrogenase/reductase	NE
			RD515	Rv3108	Hypothetical protein	NE
				moaA1	Probable molybdenum cofactor biosynthesis protein A MoaA1	NE
				moaB1	Probable pterin-4-alpha-carbinolamine dehydratase MoaB1 (PHS) (4-alpha-hydroxy-tetrahydropterin dehydratase) (pterin-4-a-carbinolamine dehydratase) (phenylalanine hydroxylase-stimulating protein) (PHS) (pterin carbinolamine dehydratase) (PCD)	NE
				moaC1	Probable molybdenum cofactor biosynthesis protein C MoaC1	NE
				moaD1	Probable molybdenum cofactor biosynthesis protein D MoaD1 (molybdopterin converting factor small subunit) (molybdopterin [MPT] converting factor, subunit 1)	NE
	RD12can	RD12oryx		Rv3113	Possible phosphatase	NE
				Rv3114	hypothetical protein	NE
				Rv3115	Probable transposase	NE
				moeB2	Probable molybdenum cofactor biosynthesis protein MoeB2 (MPT-synthase sulfurylase) (molybdopterin synthase sulphurylase)	NE
			RD12	cysA3	Probable thiosulfate sulfurtransferase CysA3 (rhodanese-like protein) (thiosulfate cyanide transsulfurase) (thiosulfate thiotransferase)	GA
				Rv3118	Conserved hypothetical protein SseC1	GA
				moaE1	Probable molybdenum cofactor biosynthesis protein E MoaE1 (molybdopterin converting factor large subunit) (molybdopterin [MPT] converting factor, subunit 2)	GA
				Rv3120	hypothetical protein	GA
				cyp141	Probable cytochrome P450 141 Cyp141	NE
				Rv3122	Hypothetical protein	NE
				Rv3123	Hypothetical protein	NE
				moaR1	Transcriptional regulatory protein MoaR1	NE
				PPE49	PPE family protein PPE49	NE
				Rv3126c	Hypothetical protein	NE
			RD516	PPE50	PPE family protein PPE50	NE
			RD517	fadB4	Probable NADPH quinone oxidoreductase FadB4 (NADPH:quinone reductase) (zeta-crystallin)	NE
				Rv3142c	Hypothetical protein	NE
			MiD2	Rv3188	hypothetical protein	NE
				Rv3189	hypothetical protein	NE
			RD314	desA3	Possible linoleoyl-CoA desaturase (delta(6)-desaturase)	NE
				Rv3230c	Hypothetical oxidoreductase	NE
RD519	MID3			PE_PGRS50	PE-PGRS family protein PE_PGRS50	NE
		RDrio		Rv3346c	Conserved transmembrane protein	GA
			RD520	PPE55	PPE family protein PPE55	GA
				Rv3348	Probable transposase	NE
				Rv3349c	Probable transposase	NE
				PPE56	PPE family protein PPE56	NE
				Rv3351c	hypothetical protein	GA
				Rv3352c	Possible oxidoreductase	GA
				Rv3353c	hypothetical protein	GA
				Rv3354	hypothetical protein	GA
				Rv3355c	Probable integral membrane protein	GA
			RD521	Rv3371	Possible triacylglycerol synthase (diacylglycerol acyltransferase)	NE
			RD522	Rv3382c	Probable LYTB-related protein LytB1	NE
				idsB	Possible polyprenyl synthetase IdsB (polyprenyl transferase) (polyprenyl diphosphate synthase)	NE
				vapC46	Possible toxin VapC46 Contains PIN domain	NE
				vapB46	Possible antitoxin VapB46	NE
				Rv3386	Possible transposase	NE
		RD315 & RD523		eccC4	ESX conserved component EccC4 ESX-4 type VII secretion system protein Probable membrane protein	NE
			ND2	Rv3466	hypothetical protein	NE
				Rv3467	hypothetical protein	NE
				Rv3468c	Possible dTDP-glucose 4,6-dehydratase	NE
				mhpE	Probable 4-hydroxy-2-oxovalerate aldolase MhpE (HOA)	NE
				ilvB2	Probable acetolactate synthase (large subunit) IlvB2 (AHAS) (acetohydroxy-acid synthase large subunit) (ALS)	NE
			N-RD17	Rv3479	Possible transmembrane protein	NE
			RD726	Rv3485c	Probable short-chain type dehydrogenase/reductase	GA
				Rv3486	hypothetical protein	GA
				lipF	Probable esterase/lipase LipF	GA
			RD316	echA19	Possible enoyl-CoA hydratase EchA19 (enoyl hydrase) (unsaturated acyl-CoA hydratase) (crotonase)	NE
				Rv3517	hypothetical protein	NE
			RDpin	Rv3530c	Possible oxidoreductase	NE
				Rv3531c	Hypothetical protein	NE
			RD524	PPE64	PPE family protein PPE64	NE
		RD8	RD236a	ephA	Probable epoxide hydrolase EphA (epoxide hydratase) (arene-oxide hydratase)	NE
				Rv3618	Possible monooxygenase	NE
				esxV	Putative ESAT-6 like protein EsxV (ESAT-6 like protein 1)	NE
				esxW	Putative ESAT-6 like protein EsxW (ESAT-6 like protein 10)	NE
				PPE65	PPE family protein PPE65	NE
				PE32	PE family protein PE32	NE
				lpqG	Probable conserved lipoprotein LpqG	NE
			RD239	Rv3651	hypothetical protein	NE
N-RD25das & N-RD25_tbB		N-RD25_tbA		Rv3737	Probable conserved transmembrane protein	NE
			N-RD25bov/cap	PPE66	PPE family protein PPE66	GA
				PPE67	PPE family protein PPE67	GD
			RDcap_Spain6	ctpJ	Probable cation transporter P-type ATPase CtpJ	NE
				nmtR	Metal sensor transcriptional regulator (ArsR-SmtB family)	NE
				Rv3745c	hypothetical protein	Uncertain
				PE34	Probable PE family protein PE34 (PE family-related protein)	NE
			RD247b	Rv3766	Hypothetical protein	NE
				Rv3767c	Possible S-adenosylmethionine-dependent methyltransferase	NE
				Rv3768	hypothetical protein	NE
				Rv3769	Hypothetical protein	Uncertain
				whiB6	Possible transcriptional regulatory protein WhiB-like WhiB6	NE
RD1mic				espE	ESX-1 secretion-associated protein EspE	NE
				espF	ESX-1 secretion-associated protein EspF	NE
				espG1	ESX-1 secretion-associated protein EspG1	NE
				espH	ESX-1 secretion-associated protein EspH	NE
				eccA1	ESX conserved component EccA1 ESX-1 type VII secretion system protein	NE
				eccB1	ESX conserved component EccB1 ESX-1 type VII secretion system protein Possible membrane protein	NE
				eccCa1	ESX conserved component EccCa1 ESX-1 type VII secretion system protein Possible transmembrane protein	NE
	RD1			eccCb1	ESX conserved component EccCb1 ESX-1 type VII secretion system protein	NE
				PE35	PE family-related protein PE35	NE
		RD1mon		PPE68	PPE family protein PPE68	NE
			RD1das	esxB	10 kDa culture filtrate antigen EsxB (LHP) (CFP10)	NE
				esxA	6 kDa early secretory antigenic target EsxA (ESAT-6)	NE
				espI	ESX-1 secretion-associated protein EspI Conserved proline and alanine rich protein	NE
				eccD1	ESX conserved component EccD1 ESX-1 type VII secretion system protein Probable transmembrane protein	NE
				espJ	ESX-1 secretion-associated protein EspJ Conserved alanine rich protein	GA
				espK	ESX-1 secretion-associated protein EspK Alanine and proline rich protein	GA
			RD526	eccA2	ESX conserved component EccA2 ESX-2 type VII secretion system protein Probable CbxX/CfqX family protein	NE
		RDcap_Spain7		eccE2	ESX conserved component EccE2 ESX-2 type VII secretion system protein Possible membrane protein	NE
				mycP2	Probable alanine and proline rich membrane-anchored mycosin MycP2 (serine protease) (subtilisin-like protease) (subtilase-like) (mycosin-2)	NE
			RD252	eccD2	ESX conserved component EccD2 ESX-2 type VII secretion system protein Probable transmembrane protein	NE
				Rv3888c	Probable conserved membrane protein	NE
				espG2	ESX-2 secretion-associated protein EspG2	NE
				esxC	ESAT-6 like protein EsxC (ESAT-6 like protein 11)	NE
				esxD	Possible ESAT-6 like protein EsxD	NE
				PPE69	PPE family protein PPE69	NE
				PE36	PE family protein PE36	NE
		DS70		Rv3901c	Possible membrane protein	GA
				Rv3902c	Hypothetical protein	ES
			RD527	Rv3903c	Hypothetical alanine and proline rich protein	NE
